# Supplementary material for: 4-[(2,4-Dimethyl-1,3-oxazol-5-yl)meth­yl]-4-hydr­oxy-2-methyl­isoquinoline-1,3(2H,4H)-dione
Source: Acta Crystallogr Sect E Struct Rep Online. 2010 Mar 3;66(Pt 4):o724–5. doi: 10.1107/S1600536810007397 (PMC2983926; doi:10.1107/S1600536810007397)
Supplement: Supplementary file 2 [file e-66-0o724-Isup2.hkl]

# 
# h,k,l, Fc-squared, Fo-squared, sigma(Fo-squared) and status flag 
# 
data_I
_shelx_title ' z4m in P-1  (100K)' 
_shelx_refln_list_code          4 
_shelx_F_calc_maximum      121.15 
_exptl_crystal_F_000       316.00 
_reflns_d_resolution_high  0.7696 
 
loop_ 
 _symmetry_equiv_pos_as_xyz 
 'x, y, z' 
 '-x, -y, -z' 
 
_cell_length_a     8.3866 
_cell_length_b     8.8044 
_cell_length_c    10.6734 
_cell_angle_alpha 103.997 
_cell_angle_beta   90.025 
_cell_angle_gamma 112.663 
 
_shelx_F_squared_multiplier     1.000 
 
loop_ 
 _refln_index_h 
 _refln_index_k 
 _refln_index_l 
 _refln_F_squared_calc 
 _refln_F_squared_meas 
 _refln_F_squared_sigma 
 _refln_observed_status 
   1   0   0     1286.56     1672.76     17.01 o 
   2   0   0      359.12      508.45      9.11 o 
   3   0   0      333.58      416.69     11.81 o 
   4   0   0       80.55      100.92      4.52 o 
   5   0   0        4.60        6.16      1.62 o 
   6   0   0        5.43        5.89      2.36 o 
   7   0   0       59.15       72.96      6.23 o 
   8   0   0      328.85      371.45     11.77 o 
   9   0   0      140.93      150.48      8.39 o 
  10   0   0        0.55       -0.76      2.74 o 
 -10   1   0       78.20       86.27      7.97 o 
  -9   1   0        0.82       -1.81      1.93 o 
  -8   1   0        3.87        5.75      2.62 o 
  -7   1   0      384.07      434.14     11.98 o 
  -6   1   0        0.70       -0.07      0.76 o 
  -5   1   0      920.76     1159.49     13.54 o 
  -4   1   0       24.17       25.87      3.03 o 
  -3   1   0      589.59      661.42      9.46 o 
  -2   1   0      217.94      242.65      6.48 o 
   1   1   0       44.59       41.86      2.11 o 
   2   1   0      300.37      320.84     15.84 o 
   3   1   0      999.27     1136.97     24.96 o 
   4   1   0     1247.67     1479.74     46.40 o 
   5   1   0       28.09       36.87      3.94 o 
   6   1   0      155.65      165.20      9.58 o 
   7   1   0      238.28      265.88     11.59 o 
   8   1   0       19.22       24.74      5.12 o 
   9   1   0        0.23       -0.24      2.54 o 
 -10   2   0       72.81       88.29     11.18 o 
  -9   2   0        3.43        6.04      2.88 o 
  -8   2   0       39.60       57.87      5.78 o 
  -7   2   0       90.49       87.40      3.38 o 
  -6   2   0       47.56       52.73      3.49 o 
  -5   2   0      308.96      349.09      9.46 o 
  -4   2   0      190.58      234.25      4.50 o 
  -3   2   0       11.85       12.83      1.68 o 
  -2   2   0      603.98      585.13     11.64 o 
   0   2   0      205.75      165.87      6.16 o 
   1   2   0       33.44       39.71      2.55 o 
   2   2   0        2.87        5.11      1.24 o 
   3   2   0       18.49       17.88      2.69 o 
   4   2   0      343.39      399.35      7.72 o 
   5   2   0      270.22      269.60      8.88 o 
   6   2   0       14.67        9.95      2.86 o 
   7   2   0       55.17       51.22      5.93 o 
   8   2   0      219.26      221.65     10.89 o 
   9   2   0        8.48       10.15      3.66 o 
 -10   3   0      259.27      246.43     13.05 o 
  -9   3   0      366.49      372.48     17.08 o 
  -8   3   0       21.03       21.91      2.30 o 
  -7   3   0      119.55      123.65      4.41 o 
  -6   3   0       76.18       98.45      4.46 o 
  -5   3   0      124.67      124.95      3.65 o 
  -4   3   0       61.74       65.12      1.84 o 
  -3   3   0      664.51      692.14      8.16 o 
  -2   3   0      132.61      135.19      5.36 o 
  -1   3   0      599.20      543.13     13.34 o 
   0   3   0       29.62       25.34      1.44 o 
   1   3   0       31.61       21.79      2.13 o 
   2   3   0      611.23      610.82     11.66 o 
   3   3   0      316.17      294.37      6.59 o 
   4   3   0       19.87       20.77      3.33 o 
   5   3   0       84.48       81.92      9.21 o 
   6   3   0        1.30        1.09      2.20 o 
   7   3   0        1.67        6.88      3.30 o 
   8   3   0       41.30       45.40      6.16 o 
 -10   4   0       73.39       90.59      7.68 o 
  -9   4   0      108.84      106.90      5.54 o 
  -8   4   0       19.11       21.28      2.62 o 
  -7   4   0      236.20      247.76      6.31 o 
  -6   4   0      266.85      301.31      6.32 o 
  -5   4   0      412.90      448.73      5.93 o 
  -4   4   0      201.48      198.80      4.16 o 
  -3   4   0        1.67        0.04      1.01 o 
  -2   4   0      117.09      110.43      3.31 o 
  -1   4   0        2.59        1.71      0.76 o 
   0   4   0      101.90       97.51      2.36 o 
   1   4   0        5.56        6.18      0.90 o 
   2   4   0      126.30      111.14      4.18 o 
   3   4   0       74.81       73.63      5.86 o 
   4   4   0      309.79      279.78      9.32 o 
   5   4   0      108.62      102.40      7.80 o 
   6   4   0       66.60       77.42     12.18 o 
   7   4   0        4.65        6.84      3.44 o 
 -10   5   0        2.90       -0.39      2.04 o 
  -9   5   0        4.50        3.24      1.72 o 
  -8   5   0       18.69       14.51      1.97 o 
  -7   5   0      297.81      254.24      5.57 o 
  -6   5   0       59.99       59.47      2.54 o 
  -5   5   0      113.25      110.07      3.11 o 
  -4   5   0       84.25       92.55      5.59 o 
  -3   5   0      138.97      155.62      3.50 o 
  -2   5   0      675.96      709.68      8.07 o 
  -1   5   0      125.33      124.21      2.84 o 
   0   5   0       32.26       30.83      2.08 o 
   1   5   0       88.51       91.73      3.09 o 
   2   5   0        0.14       -0.85      1.53 o 
   3   5   0      101.16       95.69      6.45 o 
   4   5   0       28.23       19.02      5.20 o 
   5   5   0       61.68       62.67      6.20 o 
   6   5   0        0.95        1.12      2.55 o 
 -10   6   0      198.30      198.12      8.49 o 
  -9   6   0       13.96       19.18      3.57 o 
  -8   6   0       34.95       43.21      3.82 o 
  -7   6   0       18.78       17.13      3.61 o 
  -6   6   0      248.77      232.43      5.48 o 
  -5   6   0       41.71       40.40      3.09 o 
  -4   6   0        1.62        3.70      1.78 o 
  -3   6   0      180.63      179.78      5.13 o 
  -2   6   0      131.33      125.32      3.08 o 
  -1   6   0       42.78       39.85      2.16 o 
   0   6   0       36.43       35.51      2.14 o 
   1   6   0      610.11      578.15     10.67 o 
   2   6   0       17.91       20.18      8.82 o 
   3   6   0        0.17        0.06      2.11 o 
   4   6   0       16.42       16.22      3.78 o 
   5   6   0        6.40        5.89      3.23 o 
   6   6   0        0.43       -1.02      3.16 o 
 -10   7   0        1.13        1.25      3.68 o 
  -9   7   0      113.43      119.66      5.49 o 
  -8   7   0        0.53       -1.13      1.49 o 
  -7   7   0       98.39      105.84      5.14 o 
  -6   7   0      685.73      698.63     12.04 o 
  -5   7   0       45.18       56.10      3.41 o 
  -4   7   0       25.24       19.92      2.35 o 
  -3   7   0      247.26      242.07      8.43 o 
  -2   7   0       73.64       70.75      3.56 o 
  -1   7   0       54.94       48.47      3.19 o 
   0   7   0       61.04       48.77      2.73 o 
   1   7   0       30.73       29.05      6.00 o 
   2   7   0        1.77        1.41      1.97 o 
   3   7   0       12.22        8.39      3.19 o 
   4   7   0        1.64        4.59      3.15 o 
   5   7   0        0.01        1.77      3.22 o 
 -10   8   0       30.96       33.03      4.56 o 
  -9   8   0       67.24       63.23      5.21 o 
  -8   8   0        5.30        5.77      2.08 o 
  -7   8   0       42.73       49.78      4.37 o 
  -6   8   0        3.51        7.97      3.51 o 
  -5   8   0      266.39      245.71      7.09 o 
  -4   8   0       25.62       20.60      3.92 o 
  -3   8   0       88.04       76.47      4.02 o 
  -2   8   0       51.86       38.89      3.03 o 
  -1   8   0        9.86        8.52      1.86 o 
   0   8   0        1.17       -5.40      3.77 o 
   1   8   0        4.95       10.74      5.62 o 
   2   8   0        5.95       11.48      5.53 o 
   3   8   0        4.33        6.51      3.10 o 
  -9   9   0       20.52       16.54      3.89 o 
  -8   9   0       21.02       24.89      6.53 o 
  -7   9   0       84.54       84.10      5.83 o 
  -6   9   0       29.20       31.68      3.85 o 
  -5   9   0        0.00       -1.08      1.66 o 
  -4   9   0        0.29       -0.68      2.41 o 
  -3   9   0       21.44       17.15      2.78 o 
  -2   9   0        0.02        0.17      1.57 o 
  -1   9   0      140.48      149.59     10.98 o 
   0   9   0        3.66        2.19      4.23 o 
   1   9   0       66.41       85.59     11.25 o 
   2   9   0      319.10      393.73     19.87 o 
  -8  10   0       27.48       30.87      7.08 o 
  -7  10   0        0.26        2.40      2.20 o 
  -6  10   0        1.77        2.19      2.20 o 
  -5  10   0       23.29       29.14      3.73 o 
  -4  10   0       13.91       18.51      3.06 o 
  -3  10   0       73.69       84.38      5.51 o 
  -2  10   0        7.54        4.37      2.22 o 
  -1  10   0        0.72       10.33      5.15 o 
   0  10   0        4.79       13.27      6.26 o 
  -5  11   0       10.30        6.65      2.66 o 
  -4  11   0        7.05       12.34      2.95 o 
  -3  11   0        0.77        1.32      2.10 o 
   3 -11   1       14.53       10.20      2.79 o 
   4 -11   1        0.68        0.05      2.10 o 
   5 -11   1        4.92        8.53      2.74 o 
   6 -11   1        0.23        0.21      2.12 o 
   0 -10   1       35.14       40.12      8.42 o 
   1 -10   1        5.48       16.06      5.77 o 
   2 -10   1       17.30       24.63      5.03 o 
   3 -10   1        4.17        0.04      1.85 o 
   4 -10   1       16.42       15.35      2.87 o 
   5 -10   1        0.15       -0.45      1.86 o 
   6 -10   1        1.46        2.64      1.97 o 
   7 -10   1       30.27       36.88      4.13 o 
   8 -10   1       49.93       62.23      5.45 o 
  -2  -9   1        0.99        3.75      5.62 o 
  -1  -9   1        1.98       15.24      5.89 o 
   0  -9   1       11.59       12.93      5.30 o 
   1  -9   1        2.99        1.74      1.95 o 
   2  -9   1       40.05       22.80      2.95 o 
   3  -9   1       97.83       80.84      4.70 o 
   4  -9   1        0.00        0.08      1.59 o 
   5  -9   1        3.56        3.93      2.03 o 
   6  -9   1       95.38      100.89      5.76 o 
   7  -9   1        3.03        3.69      2.02 o 
   8  -9   1       27.05       30.04      3.91 o 
   9  -9   1        0.00        1.91      2.06 o 
  -4  -8   1       11.56       13.04      3.86 o 
  -3  -8   1       58.69       67.16     10.17 o 
  -2  -8   1       48.00       43.45      8.26 o 
  -1  -8   1        0.20       -2.55      2.91 o 
   0  -8   1       10.87        8.90      5.01 o 
   1  -8   1        0.72        4.36      1.57 o 
   2  -8   1       19.95       22.25      2.88 o 
   3  -8   1      304.57      265.70      6.21 o 
   4  -8   1       18.05       17.40      2.60 o 
   5  -8   1      208.90      206.40      6.49 o 
   6  -8   1      306.13      300.49      8.08 o 
   7  -8   1      382.97      348.70      8.98 o 
   8  -8   1       30.67       29.81      3.64 o 
   9  -8   1        2.91        3.75      2.06 o 
  10  -8   1      133.49      130.58      8.32 o 
  -5  -7   1       12.25       20.47      4.82 o 
  -4  -7   1       43.42       45.86      5.83 o 
  -3  -7   1       13.63       14.88      8.61 o 
  -2  -7   1      152.13      156.10      7.24 o 
  -1  -7   1        6.60        6.03      2.43 o 
   0  -7   1       21.62       18.06      2.14 o 
   1  -7   1       51.48       43.67      3.05 o 
   2  -7   1       43.97       36.57      3.27 o 
   3  -7   1       75.62       76.98      3.70 o 
   4  -7   1      170.68      159.10      4.64 o 
   5  -7   1       18.72       27.64      3.54 o 
   6  -7   1      409.84      411.87      8.95 o 
   7  -7   1      294.84      273.95      7.54 o 
   8  -7   1       52.35       53.07      4.46 o 
   9  -7   1       50.71       45.72      4.67 o 
  10  -7   1       20.23       13.92      3.54 o 
  -6  -6   1        1.87       -0.16      4.53 o 
  -5  -6   1       12.93        9.03      3.63 o 
  -4  -6   1       21.83       19.72      9.97 o 
  -3  -6   1       19.80       18.20      3.62 o 
  -2  -6   1        2.04        2.73      2.14 o 
  -1  -6   1      300.23      308.42      7.46 o 
   0  -6   1       83.25       78.98      2.74 o 
   1  -6   1      190.65      183.50      3.72 o 
   2  -6   1      108.79      111.52      3.59 o 
   3  -6   1      241.51      227.47      5.89 o 
   4  -6   1        5.07        3.70      1.21 o 
   5  -6   1       30.97       30.38      2.41 o 
   6  -6   1      124.80      110.78      4.69 o 
   7  -6   1       94.83       86.79      4.70 o 
   8  -6   1       45.06       41.88      4.98 o 
   9  -6   1       19.76       16.23      3.38 o 
  10  -6   1        1.81        2.52      2.41 o 
  -7  -5   1        5.45        4.52      3.45 o 
  -6  -5   1      192.57      177.21     12.25 o 
  -5  -5   1        6.67        1.65      2.90 o 
  -4  -5   1      804.19      824.06     17.20 o 
  -3  -5   1      976.57      941.07     17.67 o 
  -2  -5   1        5.28        6.84      1.92 o 
  -1  -5   1       52.20       49.11      2.55 o 
   0  -5   1      369.80      383.03      5.10 o 
   1  -5   1      129.45      133.04      2.82 o 
   2  -5   1       61.37       59.46      2.83 o 
   3  -5   1       67.70       82.51      2.85 o 
   4  -5   1      130.38      125.82      3.48 o 
   5  -5   1      334.21      317.65      4.68 o 
   6  -5   1       94.64      100.29      6.75 o 
   7  -5   1      569.82      539.36      8.34 o 
   8  -5   1       13.32       11.67      2.13 o 
   9  -5   1       11.53       12.30      2.85 o 
  -7  -4   1       11.76        9.76      3.79 o 
  -6  -4   1        2.27        0.68      2.17 o 
  -5  -4   1       38.53       36.44      4.63 o 
  -4  -4   1      310.08      298.16      9.41 o 
  -3  -4   1        7.97        6.33      1.87 o 
  -2  -4   1        4.16        3.15      1.35 o 
  -1  -4   1      320.20      323.44      4.99 o 
   0  -4   1     2854.15     2872.88     20.00 o 
   1  -4   1     1618.51     1545.99     15.47 o 
   2  -4   1      525.17      519.31      8.57 o 
   3  -4   1       56.87       53.90      2.18 o 
   4  -4   1      707.36      726.04      7.13 o 
   5  -4   1      231.93      228.45      4.48 o 
   6  -4   1       53.42       67.06      4.91 o 
   7  -4   1       12.32        7.97      1.72 o 
   8  -4   1        0.54        2.14      1.41 o 
   9  -4   1      245.50      243.58      6.87 o 
  10  -4   1        0.22        2.53      2.53 o 
  -8  -3   1       20.77       24.10      4.77 o 
  -7  -3   1       10.16        7.63      3.17 o 
  -6  -3   1      111.92      109.16      6.78 o 
  -5  -3   1       16.29       16.31      3.43 o 
  -4  -3   1       27.79       24.60      3.44 o 
  -3  -3   1       87.75       93.81      7.69 o 
  -2  -3   1      149.08      141.37      4.23 o 
  -1  -3   1      153.91      154.16      3.44 o 
   0  -3   1      687.76      690.53      5.75 o 
   1  -3   1      371.78      346.35      4.63 o 
   2  -3   1      443.81      454.71      6.30 o 
   3  -3   1        0.22        0.10      0.79 o 
   4  -3   1       47.06       52.90      2.04 o 
   5  -3   1      727.67      790.96      9.03 o 
   6  -3   1        0.39        1.06      0.87 o 
   7  -3   1      225.08      214.55      5.62 o 
   8  -3   1       49.03       55.50      4.73 o 
   9  -3   1        1.48        0.10      2.11 o 
  10  -3   1       36.82       43.98      5.83 o 
  -9  -2   1        5.73        8.90      3.75 o 
  -8  -2   1        3.47       -1.68      2.34 o 
  -7  -2   1      112.24      108.32      6.92 o 
  -6  -2   1       16.90       14.62      3.53 o 
  -5  -2   1       55.72       54.05      5.05 o 
  -4  -2   1      293.74      300.16      8.23 o 
  -3  -2   1      175.98      200.68      4.18 o 
  -2  -2   1     1341.91     1388.15     12.85 o 
  -1  -2   1      316.25      292.35      5.02 o 
   0  -2   1      501.87      457.61      7.65 o 
   1  -2   1        6.28        4.89      2.11 o 
   2  -2   1        7.76        8.72      1.07 o 
   3  -2   1      334.31      361.61      4.64 o 
   4  -2   1      212.78      245.87      4.06 o 
   5  -2   1      186.49      182.21      5.24 o 
   6  -2   1       25.02       32.37      2.52 o 
   7  -2   1        1.11        0.74      1.20 o 
   8  -2   1      287.01      341.97     10.94 o 
   9  -2   1      420.67      467.31     13.66 o 
  10  -2   1      100.25      107.77      8.96 o 
  -9  -1   1      231.81      238.90     10.58 o 
  -8  -1   1      101.35       98.66      7.14 o 
  -7  -1   1        7.76       10.86      3.07 o 
  -6  -1   1       54.05       63.82      5.46 o 
  -5  -1   1        0.70        0.23      2.36 o 
  -4  -1   1       34.58       40.69      2.73 o 
  -3  -1   1       76.57       76.74      6.13 o 
  -2  -1   1      933.99      925.38     12.85 o 
  -1  -1   1      423.58      396.91      6.28 o 
   2  -1   1      313.79      327.64      7.87 o 
   3  -1   1      126.67      136.20      2.89 o 
   4  -1   1      332.57      385.59     18.70 o 
   5  -1   1      664.96      835.00     14.59 o 
   6  -1   1       43.55       46.77      2.33 o 
   7  -1   1      401.87      447.19     12.29 o 
   8  -1   1        8.95        5.47      4.87 o 
   9  -1   1        9.58       14.40      5.62 o 
  10  -1   1       92.55      119.73      9.49 o 
 -10   0   1        1.72       -2.10      3.40 o 
  -9   0   1        0.21       -1.79      2.30 o 
  -8   0   1       25.91       29.63      4.59 o 
  -7   0   1      218.81      255.04     12.77 o 
  -6   0   1        8.73       18.02      5.18 o 
  -5   0   1       34.23       40.47      1.95 o 
  -4   0   1      123.45      160.74      3.09 o 
  -3   0   1      267.82      321.57      6.06 o 
  -2   0   1      143.93      176.60      6.16 o 
   2   0   1      989.42     1129.91     20.98 o 
   3   0   1       89.42      116.64      3.70 o 
   4   0   1       49.43       57.32      2.65 o 
   5   0   1      144.89      157.35     10.79 o 
   6   0   1       32.70       35.32      4.39 o 
   7   0   1        1.55        8.94      4.41 o 
   8   0   1       44.21       47.07      5.60 o 
   9   0   1        4.91       10.30      3.23 o 
 -10   1   1       29.31       48.53     10.04 o 
  -9   1   1       28.47       36.67      5.16 o 
  -8   1   1      275.34      307.28     10.34 o 
  -7   1   1        0.09        0.98      1.80 o 
  -6   1   1        3.66        8.11      1.93 o 
  -5   1   1      246.32      313.03      4.69 o 
  -4   1   1      155.74      157.00      4.44 o 
  -3   1   1       58.70       73.25      2.82 o 
  -2   1   1     6501.82     7103.19    107.32 o 
   1   1   1     1356.93     1149.61     20.64 o 
   2   1   1      185.61      173.63      4.81 o 
   3   1   1       22.02       17.99      1.79 o 
   4   1   1      343.81      405.41      7.34 o 
   5   1   1       62.79       62.46      3.56 o 
   6   1   1       26.15       23.56      3.89 o 
   7   1   1      120.93      113.75      6.72 o 
   8   1   1       55.07       45.26      5.66 o 
   9   1   1      134.56      139.50      8.45 o 
 -10   2   1      279.14      307.52     13.40 o 
  -9   2   1      117.97      120.71      7.04 o 
  -8   2   1       25.54       28.91      4.18 o 
  -7   2   1      240.62      255.76      9.06 o 
  -6   2   1      153.26      184.11      6.89 o 
  -5   2   1      198.38      221.51      6.08 o 
  -4   2   1      350.47      362.35      6.21 o 
  -3   2   1       49.78       57.33      2.63 o 
  -2   2   1      354.27      340.85      9.48 o 
  -1   2   1      411.59      401.95      8.78 o 
   0   2   1      211.77      196.25      6.54 o 
   1   2   1      256.56      235.41      5.48 o 
   2   2   1       28.27       35.67      3.02 o 
   3   2   1        0.35       -0.05      0.81 o 
   4   2   1       67.05       76.63      5.16 o 
   5   2   1      123.00      112.83      5.86 o 
   6   2   1       57.28       49.73      5.33 o 
   7   2   1       76.70       77.74      7.08 o 
   8   2   1       45.66       38.40      5.71 o 
 -10   3   1       19.42       17.04      3.92 o 
  -9   3   1       59.48       74.13      7.21 o 
  -8   3   1       29.84       31.67      3.21 o 
  -7   3   1      235.00      247.54      7.68 o 
  -6   3   1      325.23      381.29      8.99 o 
  -5   3   1      482.65      531.25      8.05 o 
  -4   3   1      131.03      147.64      3.64 o 
  -3   3   1      114.07      114.47      3.71 o 
  -2   3   1      335.51      307.67      8.76 o 
  -1   3   1      292.11      272.75      5.55 o 
   0   3   1      105.88      115.45      2.91 o 
   1   3   1      330.08      306.94      6.87 o 
   2   3   1      226.79      243.22      7.49 o 
   3   3   1        3.73        3.51      1.51 o 
   4   3   1      139.32      121.82      7.56 o 
   5   3   1      182.15      176.27      9.24 o 
   6   3   1       73.42       70.04     11.75 o 
   7   3   1        0.88        3.62      2.77 o 
   8   3   1        6.94        6.03      3.66 o 
 -10   4   1       30.56       31.01      4.87 o 
  -9   4   1       18.12       22.18      2.89 o 
  -8   4   1       15.81       19.26      3.06 o 
  -7   4   1      151.35      165.29      6.31 o 
  -6   4   1       14.78       19.15      2.06 o 
  -5   4   1       11.74       16.50      1.74 o 
  -4   4   1      735.28      736.33     11.91 o 
  -3   4   1       81.69       76.04      3.34 o 
  -2   4   1     2499.00     2541.88     23.47 o 
  -1   4   1      207.03      198.16      4.26 o 
   0   4   1      369.21      358.08      6.96 o 
   1   4   1       81.99       80.61      2.58 o 
   2   4   1        0.29        0.75      1.17 o 
   3   4   1      162.40      147.97      6.58 o 
   4   4   1       18.51       10.45      2.98 o 
   5   4   1        0.26        1.53      2.28 o 
   6   4   1      104.10      104.52     11.24 o 
   7   4   1       79.13       89.94      8.34 o 
 -10   5   1       90.40       93.72      9.53 o 
  -9   5   1        3.00        3.16      2.68 o 
  -8   5   1       26.50       27.59      3.60 o 
  -7   5   1      106.41      106.49      4.20 o 
  -6   5   1       42.78       53.61      3.41 o 
  -5   5   1      167.43      169.93      5.89 o 
  -4   5   1       92.82       87.88      4.15 o 
  -3   5   1        8.54        8.79      1.56 o 
  -2   5   1       34.14       43.45      2.68 o 
  -1   5   1      249.25      224.62      4.94 o 
   0   5   1        1.57        2.73      1.08 o 
   1   5   1      973.20      944.13      9.25 o 
   2   5   1     1693.93     1556.13     23.59 o 
   3   5   1      236.47      213.32      8.15 o 
   4   5   1      149.66      150.06      7.27 o 
   5   5   1        0.23       -1.00      2.10 o 
   6   5   1        2.46        2.69      3.14 o 
 -10   6   1       18.76       14.88      7.10 o 
  -9   6   1        2.89        3.66      2.31 o 
  -8   6   1        0.03        0.62      1.48 o 
  -7   6   1      349.50      345.51      9.69 o 
  -6   6   1       31.41       29.14      2.69 o 
  -5   6   1        2.41        3.19      1.53 o 
  -4   6   1        0.03        1.54      1.25 o 
  -3   6   1        9.31       11.43      1.76 o 
  -2   6   1       33.79       39.28      2.51 o 
  -1   6   1        3.70        0.97      2.13 o 
   0   6   1      136.40      150.03      3.65 o 
   1   6   1      237.43      223.25     20.72 o 
   2   6   1      520.77      504.78     13.61 o 
   3   6   1       10.27        9.17      3.16 o 
   4   6   1       37.49       38.03      5.55 o 
   5   6   1       15.43       16.93      4.29 o 
 -10   7   1       13.30       12.31      3.57 o 
  -9   7   1       33.23       31.92      5.38 o 
  -8   7   1      151.48      156.49      6.09 o 
  -7   7   1      191.58      188.68      8.54 o 
  -6   7   1        0.55        1.02      1.63 o 
  -5   7   1      167.75      160.83      6.51 o 
  -4   7   1       13.18       12.15      2.12 o 
  -3   7   1      361.64      362.43      8.06 o 
  -2   7   1        0.63        1.75      2.24 o 
  -1   7   1        3.74        1.46      1.14 o 
   0   7   1      222.51      212.41      4.93 o 
   1   7   1       36.64       27.87      3.90 o 
   2   7   1       67.84       82.91      6.21 o 
   3   7   1       34.96       46.15      5.67 o 
   4   7   1       11.44       14.36      4.25 o 
  -9   8   1       93.71       87.67      5.67 o 
  -8   8   1      353.53      358.07     10.08 o 
  -7   8   1      103.23      113.50      5.32 o 
  -6   8   1       21.32       22.43      3.56 o 
  -5   8   1       41.39       38.58      4.36 o 
  -4   8   1       24.04       26.24      4.61 o 
  -3   8   1        0.13        2.74      1.74 o 
  -2   8   1       30.90       27.22      2.72 o 
  -1   8   1       39.66       45.85      3.67 o 
   0   8   1        1.30       -0.92      3.93 o 
   1   8   1       14.26       17.78      6.06 o 
   2   8   1        6.39        5.30      2.90 o 
   3   8   1        0.49        4.88      3.04 o 
  -9   9   1        0.44        1.81      2.18 o 
  -8   9   1       23.41       20.46      3.20 o 
  -7   9   1        0.36       -0.12      2.11 o 
  -6   9   1        9.89       14.52      2.86 o 
  -5   9   1      136.78      114.94      7.32 o 
  -4   9   1       58.97       47.51      4.19 o 
  -3   9   1        0.17        0.24      1.81 o 
  -2   9   1        1.89        1.22      1.76 o 
  -1   9   1        4.83        7.19      4.40 o 
   0   9   1        4.29        2.04      4.68 o 
   1   9   1       40.76       43.73      8.82 o 
  -7  10   1       11.87       17.70      3.29 o 
  -6  10   1       13.01        8.76      2.52 o 
  -5  10   1        2.05        1.46      2.04 o 
  -4  10   1       17.37       19.26      3.07 o 
  -3  10   1        8.43       13.25      2.87 o 
  -2  10   1       32.60       47.57      8.07 o 
  -1  10   1        0.61        6.39      5.04 o 
   2 -11   2        0.72       -2.61      3.74 o 
   3 -11   2        9.60        9.11      2.64 o 
   4 -11   2        1.55        2.40      2.16 o 
   5 -11   2        3.97       10.35      2.75 o 
   6 -11   2       64.39       74.22      9.36 o 
  -1 -10   2        3.24        6.14      5.60 o 
   0 -10   2        3.43        2.98      5.26 o 
   1 -10   2       97.52      111.27     10.02 o 
   2 -10   2        2.83        0.87      2.46 o 
   3 -10   2        0.89        8.01      2.32 o 
   4 -10   2        6.54        7.95      2.93 o 
   5 -10   2        7.25       12.86      2.71 o 
   6 -10   2       23.16       22.29      3.39 o 
   7 -10   2        3.44        6.72      2.55 o 
   8 -10   2       39.04       44.53      4.76 o 
  -2  -9   2      118.17      141.04     12.67 o 
  -1  -9   2        5.46       10.67      5.69 o 
   0  -9   2        3.00       13.33      5.40 o 
   1  -9   2       16.32       15.35      3.25 o 
   2  -9   2        9.81       10.03      2.02 o 
   3  -9   2        8.00        6.34      2.02 o 
   4  -9   2        7.74        7.64      2.14 o 
   5  -9   2       28.90       26.87      3.33 o 
   6  -9   2        0.08       -0.89      1.55 o 
   7  -9   2       13.65       16.96      3.65 o 
   8  -9   2        2.67        3.97      2.08 o 
   9  -9   2        9.95        9.41      3.09 o 
  -4  -8   2       19.02       31.93      8.63 o 
  -3  -8   2        6.31        9.96      6.02 o 
  -2  -8   2        3.45        1.15      4.61 o 
  -1  -8   2       51.48       54.22      8.08 o 
   0  -8   2        0.04        2.77      3.71 o 
   1  -8   2      280.36      223.86      9.36 o 
   2  -8   2       24.02       17.91      2.29 o 
   3  -8   2      217.05      196.32      5.34 o 
   4  -8   2        0.13        2.98      1.58 o 
   5  -8   2       11.42       19.89      2.71 o 
   6  -8   2        5.18       10.04      2.64 o 
   7  -8   2      110.78      100.80      5.23 o 
   8  -8   2        0.83        3.46      1.95 o 
   9  -8   2        1.02        5.67      2.11 o 
  10  -8   2        2.32        1.06      2.09 o 
  -5  -7   2        9.00        4.69      3.50 o 
  -4  -7   2        5.23        5.46      3.01 o 
  -3  -7   2      103.01      113.78      6.87 o 
  -2  -7   2       25.54       23.26      4.77 o 
  -1  -7   2      168.52      168.67      6.99 o 
   0  -7   2       29.18       28.55      3.05 o 
   1  -7   2        3.46        0.56      1.50 o 
   2  -7   2       14.52       16.54      2.12 o 
   3  -7   2      330.94      326.40      9.59 o 
   4  -7   2       30.23       34.01      4.27 o 
   5  -7   2     1050.99      991.03     19.88 o 
   6  -7   2      541.74      516.82     10.09 o 
   7  -7   2      111.39      115.61      6.51 o 
   8  -7   2        0.19       -1.20      1.58 o 
   9  -7   2        5.15        1.42      1.70 o 
  10  -7   2       20.49       18.16      3.88 o 
  -6  -6   2        0.07        1.68      3.18 o 
  -5  -6   2       22.88       29.21      9.14 o 
  -4  -6   2       20.94       26.00      4.29 o 
  -3  -6   2      249.64      229.09      8.78 o 
  -2  -6   2      150.24      133.82      6.45 o 
  -1  -6   2      286.74      303.98      9.58 o 
   0  -6   2      113.86      112.94      3.52 o 
   1  -6   2       73.66       72.28      2.44 o 
   2  -6   2        1.31        0.25      1.07 o 
   3  -6   2        1.31        0.91      1.75 o 
   4  -6   2      131.47      119.68      3.72 o 
   5  -6   2        1.97        2.47      1.42 o 
   6  -6   2      100.24       92.15      4.38 o 
   7  -6   2      155.43      128.37      5.01 o 
   8  -6   2       74.95       78.82      4.69 o 
   9  -6   2      123.71      105.82      6.13 o 
  10  -6   2        6.09        7.37      2.76 o 
  -7  -5   2       30.21       29.26      7.70 o 
  -6  -5   2       11.98        9.58      3.80 o 
  -5  -5   2       95.70       97.74      6.99 o 
  -4  -5   2      281.38      301.62      9.99 o 
  -3  -5   2      238.31      222.52      8.28 o 
  -2  -5   2        0.05       -1.07      1.59 o 
  -1  -5   2        5.08        2.67      1.14 o 
   0  -5   2      290.56      308.81      4.79 o 
   1  -5   2        3.83        4.18      1.03 o 
   2  -5   2        0.14        2.31      0.97 o 
   3  -5   2      258.60      261.11      4.89 o 
   4  -5   2       58.87       61.22      3.13 o 
   5  -5   2       47.72       44.46      2.29 o 
   6  -5   2        7.52        8.05      1.39 o 
   7  -5   2        0.14       -0.08      0.97 o 
   8  -5   2       10.39       17.22      3.01 o 
   9  -5   2       41.71       60.62     10.04 o 
  -7  -4   2       12.97        9.24      3.40 o 
  -6  -4   2       48.82       48.91      5.70 o 
  -5  -4   2       91.17       91.14      8.17 o 
  -4  -4   2      706.18      637.03     13.73 o 
  -3  -4   2       25.61       29.50      5.76 o 
  -2  -4   2       15.02       15.96      1.44 o 
  -1  -4   2      161.53      164.16      3.32 o 
   0  -4   2      985.94     1036.49      9.36 o 
   1  -4   2      556.88      598.76      6.43 o 
   2  -4   2      127.84      120.61      2.70 o 
   3  -4   2       14.81       10.97      1.27 o 
   4  -4   2      747.60      794.73      8.63 o 
   5  -4   2      331.54      379.93      5.92 o 
   6  -4   2        4.49       11.83      1.55 o 
   7  -4   2       23.09       24.94      3.73 o 
   8  -4   2       67.27       77.97      3.89 o 
   9  -4   2        3.52        0.96      2.50 o 
  10  -4   2        3.32        2.96      2.55 o 
  -8  -3   2        1.24        2.14      2.94 o 
  -7  -3   2        0.02       -1.32      2.21 o 
  -6  -3   2      157.82      160.38      9.85 o 
  -5  -3   2      291.90      268.13     15.97 o 
  -4  -3   2       60.48       64.73      3.82 o 
  -3  -3   2       33.32       37.78      3.19 o 
  -2  -3   2       40.28       44.01      2.69 o 
  -1  -3   2     1430.52     1461.84     18.49 o 
   0  -3   2      150.29      122.86      3.01 o 
   1  -3   2      541.60      479.62      6.92 o 
   2  -3   2       47.95       46.23      1.78 o 
   3  -3   2      169.09      149.28      2.88 o 
   4  -3   2     1493.29     1699.03     21.13 o 
   5  -3   2      272.23      314.95      5.27 o 
   6  -3   2        0.87       -0.20      1.61 o 
   7  -3   2      217.59      202.12      5.44 o 
   8  -3   2       67.81       76.55      6.72 o 
   9  -3   2      324.13      329.27     11.31 o 
  10  -3   2       25.21       32.23      5.26 o 
  -9  -2   2        5.90        2.15      2.86 o 
  -8  -2   2        3.87        4.62      3.13 o 
  -7  -2   2      167.39      154.50      7.75 o 
  -6  -2   2       44.42       45.25      4.90 o 
  -5  -2   2       16.91       14.39      2.98 o 
  -4  -2   2      209.94      192.03      5.26 o 
  -3  -2   2       36.66       43.71      2.73 o 
  -2  -2   2        8.62       11.35      1.43 o 
  -1  -2   2      530.02      522.86      8.66 o 
   0  -2   2     1299.23     1231.15     19.58 o 
   1  -2   2      199.72      178.28      6.02 o 
   2  -2   2      574.66      498.55      7.63 o 
   3  -2   2      376.57      403.65      5.05 o 
   4  -2   2       16.64       15.76      1.40 o 
   5  -2   2      275.11      306.52      6.15 o 
   6  -2   2       23.30       23.28      2.21 o 
   7  -2   2      204.78      196.13      5.65 o 
   8  -2   2      737.37      750.00     16.87 o 
   9  -2   2      168.35      168.05      9.87 o 
  10  -2   2       53.86       66.28     10.17 o 
  -9  -1   2       51.50       60.71      7.98 o 
  -8  -1   2      123.99      131.45     13.91 o 
  -7  -1   2      160.23      162.98      7.55 o 
  -6  -1   2       63.50       79.60      5.55 o 
  -5  -1   2      546.82      641.79     10.08 o 
  -4  -1   2       33.09       39.46      2.04 o 
  -3  -1   2       87.29       83.92      3.50 o 
  -2  -1   2      437.78      373.79     10.34 o 
  -1  -1   2        9.17        6.36      1.44 o 
   2  -1   2      559.03      538.14     11.10 o 
   3  -1   2     2394.48     2568.28     28.06 o 
   4  -1   2        7.54        9.69      1.70 o 
   5  -1   2      296.56      325.50      6.19 o 
   6  -1   2       75.49       81.56      3.61 o 
   7  -1   2      264.51      276.76      9.64 o 
   8  -1   2      179.67      159.79      7.99 o 
   9  -1   2        6.04        5.08      3.07 o 
  10  -1   2       75.50       82.68      8.27 o 
 -10   0   2       63.04       71.55      7.60 o 
  -9   0   2       43.23       46.45      5.65 o 
  -8   0   2      202.36      220.67     19.60 o 
  -7   0   2       18.25       21.79      3.90 o 
  -6   0   2      199.93      230.97      4.62 o 
  -5   0   2       50.85       61.32      2.32 o 
  -4   0   2       95.56      108.51      3.12 o 
  -3   0   2      464.27      498.98      8.91 o 
  -2   0   2    12903.63    13151.08    154.12 o 
  -1   0   2     1079.63     1074.43     19.02 o 
   1   0   2      346.15      325.79      8.88 o 
   2   0   2       61.09       67.11      4.34 o 
   3   0   2        2.32        3.64      1.57 o 
   4   0   2       99.65      110.64      4.85 o 
   5   0   2        2.79        4.65      1.44 o 
   6   0   2      214.22      201.44      7.92 o 
   7   0   2        8.43        9.70      2.90 o 
   8   0   2        0.58       -0.95      2.21 o 
   9   0   2       15.84       16.59      4.27 o 
 -10   1   2       17.90       24.01      8.65 o 
  -9   1   2       20.27       23.78      4.34 o 
  -8   1   2       31.03       38.99     13.44 o 
  -7   1   2      101.11      107.30      3.68 o 
  -6   1   2      327.51      381.07      8.38 o 
  -5   1   2       69.48       82.44      3.71 o 
  -4   1   2      201.54      212.59      9.18 o 
  -3   1   2      415.54      472.13      8.15 o 
  -2   1   2     5571.59     5834.16     74.43 o 
  -1   1   2      712.69      707.56     12.91 o 
   0   1   2     1928.46     1831.20     31.54 o 
   1   1   2     1919.22     1769.99     30.90 o 
   2   1   2      747.99      758.00     11.83 o 
   3   1   2       63.03       89.40      4.30 o 
   4   1   2        6.92        7.83      1.69 o 
   5   1   2      166.29      163.90      5.26 o 
   6   1   2        8.37        9.44      2.72 o 
   7   1   2       82.73       85.59      6.49 o 
   8   1   2        4.57        8.99      6.96 o 
   9   1   2       18.36       18.42      4.45 o 
 -10   2   2      102.03      113.62     13.29 o 
  -9   2   2       11.04        7.78      3.03 o 
  -8   2   2       15.53       19.56      3.43 o 
  -7   2   2      528.03      583.99      9.95 o 
  -6   2   2      149.21      153.76      5.65 o 
  -5   2   2       68.54       82.86      7.22 o 
  -4   2   2      196.82      174.00      7.05 o 
  -3   2   2        3.12        3.64      1.00 o 
  -2   2   2      521.43      486.57     11.15 o 
  -1   2   2      376.34      320.97      8.30 o 
   0   2   2      177.47      155.21      5.11 o 
   1   2   2       31.80       38.77      2.95 o 
   2   2   2     2279.39     2443.31     29.59 o 
   3   2   2       31.86       36.77      6.03 o 
   4   2   2      110.08      106.95      7.10 o 
   5   2   2      115.28      109.46     10.12 o 
   6   2   2       14.40       10.98      2.99 o 
   7   2   2      232.40      213.25     12.87 o 
   8   2   2       13.62       14.91     10.53 o 
 -10   3   2       49.66       63.40      9.80 o 
  -9   3   2        0.00        0.41      2.12 o 
  -8   3   2       22.70       25.44      2.85 o 
  -7   3   2      164.40      166.45      6.41 o 
  -6   3   2       56.76       59.22      3.94 o 
  -5   3   2      169.82      178.52      4.41 o 
  -4   3   2       28.66       36.05      2.16 o 
  -3   3   2       65.78       49.91      3.95 o 
  -2   3   2     1034.29      967.60     18.89 o 
  -1   3   2        6.69        5.13      1.35 o 
   0   3   2      796.78      739.83      8.98 o 
   1   3   2      258.19      265.34      4.83 o 
   2   3   2      147.15      132.64      5.31 o 
   3   3   2       32.13       32.45      3.09 o 
   4   3   2        5.89        6.27      2.45 o 
   5   3   2      203.50      199.92      8.42 o 
   6   3   2        1.34       -1.22      3.52 o 
   7   3   2       12.42        7.27      3.23 o 
   8   3   2       17.20        9.06      6.75 o 
 -10   4   2       75.01       81.07     10.63 o 
  -9   4   2      211.01      234.10      7.77 o 
  -8   4   2      120.22      119.66      6.91 o 
  -7   4   2      386.69      408.82     10.33 o 
  -6   4   2        0.01       -0.06      0.84 o 
  -5   4   2      377.25      394.49      7.01 o 
  -4   4   2       10.40       10.46      4.62 o 
  -3   4   2        2.49        2.40      1.04 o 
  -2   4   2      669.54      684.48     14.47 o 
  -1   4   2      189.33      196.95      4.51 o 
   0   4   2        4.90        2.65      1.81 o 
   1   4   2       30.08       37.81      2.27 o 
   2   4   2       75.31       71.57     10.22 o 
   3   4   2      164.97      149.71      6.92 o 
   4   4   2      132.73      121.20      6.67 o 
   5   4   2       35.64       23.47      4.15 o 
   6   4   2       50.04       53.30      6.32 o 
   7   4   2        0.04       -0.42      2.94 o 
 -10   5   2        2.09        3.93      2.05 o 
  -9   5   2       11.60        5.13      2.28 o 
  -8   5   2       72.94       73.82      7.68 o 
  -7   5   2      327.29      319.94      7.22 o 
  -6   5   2       17.42       15.28      3.67 o 
  -5   5   2        0.13        2.64      1.42 o 
  -4   5   2      115.31      117.40      4.79 o 
  -3   5   2        2.39        3.27      1.34 o 
  -2   5   2      505.28      482.63      8.12 o 
  -1   5   2       85.90       83.12      3.44 o 
   0   5   2      265.79      268.80      5.86 o 
   1   5   2       33.57       30.19      2.56 o 
   2   5   2      859.29      830.28     16.21 o 
   3   5   2       26.41       29.09      4.17 o 
   4   5   2        6.40        6.74      2.90 o 
   5   5   2       15.14       12.30      3.75 o 
   6   5   2        1.89        1.65      3.92 o 
 -10   6   2       26.60       12.35      3.39 o 
  -9   6   2       15.75       11.98      4.13 o 
  -8   6   2       11.11       13.79      2.86 o 
  -7   6   2      270.90      256.99      8.33 o 
  -6   6   2        1.96        1.11      1.54 o 
  -5   6   2       49.60       62.55      4.82 o 
  -4   6   2       19.71       17.25      2.44 o 
  -3   6   2      308.31      296.22      7.03 o 
  -2   6   2        3.05        1.80      2.40 o 
  -1   6   2      115.07      101.80      4.03 o 
   0   6   2        1.63        3.66      1.33 o 
   1   6   2      352.82      348.68     10.12 o 
   2   6   2       73.08       80.06      6.44 o 
   3   6   2       30.94       34.12      5.66 o 
   4   6   2       15.15       15.76      3.87 o 
   5   6   2        2.03        3.36      3.24 o 
 -10   7   2      115.69      120.62      8.17 o 
  -9   7   2        0.42       -0.28      2.71 o 
  -8   7   2      299.52      300.13     16.01 o 
  -7   7   2       23.71       29.97      3.87 o 
  -6   7   2      108.28      113.68      5.70 o 
  -5   7   2      222.39      228.62     16.35 o 
  -4   7   2       13.03        8.56      2.85 o 
  -3   7   2       10.74        5.05      2.83 o 
  -2   7   2       58.80       55.52      5.87 o 
  -1   7   2       39.74       41.19      2.97 o 
   0   7   2        2.53        5.08      2.46 o 
   1   7   2       61.27       62.07      5.65 o 
   2   7   2       17.78       23.01      7.74 o 
   3   7   2       22.45       29.23      4.86 o 
   4   7   2       20.17       22.75      6.12 o 
  -9   8   2       81.73       80.26      7.57 o 
  -8   8   2      106.32      100.22      6.65 o 
  -7   8   2        1.35        1.09      3.04 o 
  -6   8   2        1.49        0.17      1.73 o 
  -5   8   2      181.34      175.26      7.38 o 
  -4   8   2      142.47      123.48      6.18 o 
  -3   8   2        4.30        7.02      5.58 o 
  -2   8   2        0.43        0.76      1.70 o 
  -1   8   2        9.07        5.66      2.26 o 
   0   8   2        4.62        1.31      4.45 o 
   1   8   2        3.64       -1.57      4.55 o 
   2   8   2        1.94        4.57      3.05 o 
   3   8   2        0.04        1.57      2.72 o 
  -8   9   2       94.62       95.79      8.30 o 
  -7   9   2       54.38       66.64     12.26 o 
  -6   9   2        6.54        4.55      2.53 o 
  -5   9   2       29.84       25.43      4.00 o 
  -4   9   2       56.37       58.56      5.72 o 
  -3   9   2        6.87        7.39      2.40 o 
  -2   9   2       18.61       15.97      2.76 o 
  -1   9   2        2.88        5.57      4.78 o 
   0   9   2       64.61       97.28     11.76 o 
   1   9   2        2.59       -0.49      5.01 o 
  -7  10   2        2.29        1.51      2.06 o 
  -6  10   2        0.25        1.73      1.98 o 
  -5  10   2        0.00        1.19      2.96 o 
  -4  10   2       10.21        8.93      2.64 o 
  -3  10   2        1.85        3.34      2.14 o 
  -2  10   2        3.05       12.85      5.32 o 
  -1  10   2       92.87      114.04     12.59 o 
   2 -11   3       28.45       38.36      7.80 o 
   3 -11   3        3.36        1.48      2.58 o 
   4 -11   3        2.49        6.27      2.90 o 
   5 -11   3      137.43      159.51      6.72 o 
   6 -11   3       63.82       72.05      5.66 o 
  -1 -10   3        2.23       -1.18      4.70 o 
   0 -10   3        0.47       -0.39      4.60 o 
   1 -10   3        0.94        2.67      4.22 o 
   2 -10   3        0.01       -0.07      2.33 o 
   3 -10   3       93.38       99.57      7.74 o 
   4 -10   3        1.34        1.79      1.89 o 
   5 -10   3       48.77       63.77      5.02 o 
   6 -10   3        0.14        1.93      2.08 o 
   7 -10   3        7.56       15.44      3.05 o 
   8 -10   3        1.50        2.79      2.29 o 
  -2  -9   3       15.99       17.66      6.69 o 
  -1  -9   3       16.96        7.77      5.35 o 
   0  -9   3       27.35       27.53      6.89 o 
   1  -9   3       82.22       74.48      5.33 o 
   2  -9   3       24.11       17.00      3.20 o 
   3  -9   3        7.61       14.59      2.60 o 
   4  -9   3       20.89       24.91      3.10 o 
   5  -9   3       16.38       16.64      3.39 o 
   6  -9   3        2.20        0.24      1.77 o 
   7  -9   3        2.59        1.92      1.90 o 
   8  -9   3        0.06        1.24      1.88 o 
   9  -9   3        0.30       -0.94      1.96 o 
  -4  -8   3       22.56       41.63      9.26 o 
  -3  -8   3       33.26       37.34      8.15 o 
  -2  -8   3       29.18       37.07      7.78 o 
  -1  -8   3        3.57        1.87      3.94 o 
   0  -8   3        9.55        2.16      2.17 o 
   1  -8   3       30.74       18.78      3.21 o 
   2  -8   3       22.08       22.29      3.36 o 
   3  -8   3       20.55       16.81      2.44 o 
   4  -8   3      115.41       95.10      4.53 o 
   5  -8   3      335.97      314.33      7.92 o 
   6  -8   3      135.06      131.87      5.69 o 
   7  -8   3        0.00        0.28      1.67 o 
   8  -8   3        2.07        5.11      2.04 o 
   9  -8   3        1.82        1.38      1.92 o 
  10  -8   3       26.34       24.08      3.63 o 
  -5  -7   3       12.64       29.86      7.96 o 
  -4  -7   3       24.35       28.89      5.66 o 
  -3  -7   3        0.92        2.58      2.27 o 
  -2  -7   3        4.90        5.57      2.46 o 
  -1  -7   3      219.70      184.21     11.15 o 
   0  -7   3       75.89       71.91      5.48 o 
   1  -7   3       96.10       86.44      5.01 o 
   2  -7   3       74.40       77.49      4.05 o 
   3  -7   3      315.61      314.19      7.19 o 
   4  -7   3      569.43      551.42     10.01 o 
   5  -7   3      796.77      756.27     12.34 o 
   6  -7   3       21.25       16.97      2.53 o 
   7  -7   3        7.49        7.64      2.92 o 
   8  -7   3       40.18       37.57      3.79 o 
   9  -7   3        8.98        7.53      2.17 o 
  10  -7   3       16.72        8.82      3.09 o 
  -6  -6   3        0.90        0.68      3.21 o 
  -5  -6   3       60.34       53.96      6.19 o 
  -4  -6   3        3.71        3.26      2.43 o 
  -3  -6   3       21.18       19.00      3.58 o 
  -2  -6   3      111.68      115.80     10.01 o 
  -1  -6   3        1.11        1.39      1.18 o 
   0  -6   3      196.11      184.20      4.43 o 
   1  -6   3        0.71        0.27      1.74 o 
   2  -6   3       65.12       69.22      3.33 o 
   3  -6   3        6.60        4.60      1.48 o 
   4  -6   3        6.86        4.87      2.01 o 
   5  -6   3      143.34      141.88      4.90 o 
   6  -6   3        1.21        1.57      1.37 o 
   7  -6   3      128.50      111.75      4.78 o 
   8  -6   3       11.38        9.07      2.14 o 
   9  -6   3      232.05      193.73      7.98 o 
  10  -6   3       20.77       14.05      4.68 o 
  -7  -5   3       39.80       33.67      5.75 o 
  -6  -5   3        3.04        2.67      3.09 o 
  -5  -5   3      406.52      412.53     12.44 o 
  -4  -5   3      233.41      225.96      8.82 o 
  -3  -5   3       10.46       10.30      2.75 o 
  -2  -5   3        1.62        1.01      1.12 o 
  -1  -5   3      220.50      224.76      4.74 o 
   0  -5   3      124.67      121.26      3.32 o 
   1  -5   3      389.47      429.17      5.86 o 
   2  -5   3        0.74        1.41      0.98 o 
   3  -5   3       19.26       16.03      1.59 o 
   4  -5   3      457.87      458.35      8.10 o 
   5  -5   3      231.74      229.29      7.19 o 
   6  -5   3      125.80      118.58      4.52 o 
   7  -5   3       11.58       10.55      2.03 o 
   8  -5   3        5.78        5.81      2.32 o 
   9  -5   3        8.81        2.19      2.94 o 
  -7  -4   3       21.13       17.53      5.01 o 
  -6  -4   3      538.98      521.12     14.02 o 
  -5  -4   3      195.37      200.22      8.21 o 
  -4  -4   3        3.65        4.27      2.25 o 
  -3  -4   3       12.54       11.50      1.45 o 
  -2  -4   3      263.88      262.20      6.15 o 
  -1  -4   3      414.34      437.91      6.17 o 
   0  -4   3      309.53      323.42      4.95 o 
   1  -4   3      568.77      554.24      8.07 o 
   2  -4   3      135.85      131.36      3.74 o 
   3  -4   3       14.95       22.17      1.66 o 
   4  -4   3      190.05      204.84      4.46 o 
   5  -4   3       20.06       15.46      1.64 o 
   6  -4   3        0.14        1.54      0.92 o 
   7  -4   3       56.60       60.51      3.71 o 
   8  -4   3      181.82      183.77      7.06 o 
   9  -4   3        2.92        3.24      3.06 o 
  10  -4   3        0.66        0.85      2.50 o 
  -8  -3   3       47.49       41.73      7.77 o 
  -7  -3   3       28.69       19.03      6.33 o 
  -6  -3   3      158.38      132.07      7.05 o 
  -5  -3   3       52.27       58.36      6.05 o 
  -4  -3   3       15.49       19.42      3.33 o 
  -3  -3   3      122.89      129.09      3.21 o 
  -2  -3   3      953.37     1032.35     10.55 o 
  -1  -3   3      617.97      580.25     10.01 o 
   0  -3   3        2.45        3.28      0.78 o 
   1  -3   3     1312.69     1231.77     15.43 o 
   2  -3   3       42.73       33.71      2.60 o 
   3  -3   3     2612.19     2769.92     30.63 o 
   4  -3   3      496.86      559.42      8.09 o 
   5  -3   3        0.53        1.77      1.07 o 
   6  -3   3        4.29        5.23      1.86 o 
   7  -3   3       95.76       99.82      9.08 o 
   8  -3   3      247.47      227.98      9.03 o 
   9  -3   3       29.61       33.02      5.04 o 
  10  -3   3        3.51        7.00      3.40 o 
  -9  -2   3       11.55        7.05      4.35 o 
  -8  -2   3        4.32       -0.14      2.22 o 
  -7  -2   3        0.02       -0.58      2.07 o 
  -6  -2   3       19.74       20.22      3.39 o 
  -5  -2   3      217.66      227.38     10.43 o 
  -4  -2   3      357.97      356.36      5.43 o 
  -3  -2   3       90.25       89.15      2.51 o 
  -2  -2   3      157.66      155.65      4.93 o 
  -1  -2   3      457.04      438.47      7.33 o 
   0  -2   3       33.35       32.14      2.23 o 
   1  -2   3      354.30      303.45      8.13 o 
   2  -2   3      163.18      165.49      3.51 o 
   3  -2   3       29.17       28.51      1.94 o 
   4  -2   3       82.59       87.78      3.70 o 
   5  -2   3      795.50      839.78     13.48 o 
   6  -2   3      108.53      113.08      4.89 o 
   7  -2   3     1137.65     1166.18     20.93 o 
   8  -2   3       20.87       24.44      4.20 o 
   9  -2   3        9.98        6.57      5.48 o 
  10  -2   3       20.12       36.73      5.57 o 
  -9  -1   3        0.34        4.55      2.80 o 
  -8  -1   3      105.51      110.93      6.99 o 
  -7  -1   3        0.03        1.97      2.71 o 
  -6  -1   3      184.29      194.74      7.51 o 
  -5  -1   3       56.23       60.75      3.68 o 
  -4  -1   3        0.00        0.46      0.69 o 
  -3  -1   3      113.95      111.17      4.49 o 
  -2  -1   3       25.61       26.97      3.57 o 
  -1  -1   3        8.78        6.34      1.18 o 
   0  -1   3     2133.72     1892.84     28.57 o 
   1  -1   3      108.24      123.43     12.76 o 
   2  -1   3      390.83      405.92     10.06 o 
   3  -1   3       99.29       96.54      6.80 o 
   4  -1   3       54.02       54.09      3.72 o 
   5  -1   3       21.60       28.20      2.44 o 
   6  -1   3        2.72        5.23      1.61 o 
   7  -1   3      182.93      178.06      7.98 o 
   8  -1   3        1.73        0.86      2.09 o 
   9  -1   3       18.10       14.95      4.73 o 
  -9   0   3        1.11       -0.72      2.69 o 
  -8   0   3      201.54      217.54      8.75 o 
  -7   0   3       16.64       21.30      7.01 o 
  -6   0   3       52.39       62.94      2.66 o 
  -5   0   3       92.91       96.83      3.80 o 
  -4   0   3      616.01      660.31     11.07 o 
  -3   0   3        3.74        1.56      0.84 o 
  -2   0   3     3460.70     3503.43     37.04 o 
  -1   0   3    14678.23    13914.01    185.07 o 
   0   0   3     5636.18     5596.04     74.93 o 
   1   0   3       89.07       85.32      3.23 o 
   2   0   3        6.13        6.71      1.11 o 
   3   0   3      138.24      143.75      4.15 o 
   4   0   3       12.95       12.40      1.49 o 
   5   0   3       75.28       73.81      6.36 o 
   6   0   3       50.08       53.22      5.28 o 
   7   0   3      260.42      249.60      9.65 o 
   8   0   3        2.10        3.75      3.50 o 
   9   0   3       41.57       47.59      6.14 o 
 -10   1   3       39.46       44.87      9.45 o 
  -9   1   3       19.38       18.95      5.74 o 
  -8   1   3       38.66       34.46      4.39 o 
  -7   1   3      404.37      403.59      8.09 o 
  -6   1   3      272.11      285.52      6.18 o 
  -5   1   3      213.02      215.68      4.91 o 
  -4   1   3      855.31      943.83     14.31 o 
  -3   1   3      192.22      195.87     16.91 o 
  -2   1   3     1503.10     1488.98     24.88 o 
  -1   1   3      353.69      303.34      7.98 o 
   0   1   3      243.28      238.66      5.45 o 
   1   1   3        1.89        1.02      0.89 o 
   2   1   3     2055.35     2211.43     20.62 o 
   3   1   3      370.16      413.41      6.31 o 
   4   1   3       61.90       63.67      7.39 o 
   5   1   3        0.00        1.84      4.10 o 
   6   1   3        0.93        2.10      1.79 o 
   7   1   3      224.43      228.08      9.55 o 
   8   1   3        5.07        9.15      3.57 o 
   9   1   3       15.14       10.15      4.09 o 
 -10   2   3        0.75        2.70      3.90 o 
  -9   2   3       21.37       32.93      7.09 o 
  -8   2   3        7.22        5.62      3.10 o 
  -7   2   3       34.24       33.84      3.01 o 
  -6   2   3       78.39       94.72      4.04 o 
  -5   2   3      205.75      220.89      6.48 o 
  -4   2   3        5.78        9.69      1.72 o 
  -3   2   3       21.38       15.64      2.73 o 
  -2   2   3      147.45      162.07      6.33 o 
  -1   2   3       48.77       40.82      3.25 o 
   0   2   3      408.92      415.03      7.83 o 
   1   2   3       74.44       76.81      2.75 o 
   2   2   3      172.64      151.47      3.69 o 
   3   2   3      109.68      111.36      5.31 o 
   4   2   3       81.55       83.93     17.28 o 
   5   2   3      418.14      378.92     11.00 o 
   6   2   3      193.64      157.48      7.78 o 
   7   2   3      106.56      101.57      7.48 o 
   8   2   3       26.46       21.86      4.92 o 
 -10   3   3       66.82       74.12     11.02 o 
  -9   3   3       31.85       32.95      4.31 o 
  -8   3   3       67.81       72.26      7.71 o 
  -7   3   3        9.40       10.08      2.32 o 
  -6   3   3       68.07       65.32      4.17 o 
  -5   3   3        6.92        6.35      1.23 o 
  -4   3   3        9.46        9.44      2.46 o 
  -3   3   3        3.10        2.45      1.28 o 
  -2   3   3       27.47       30.80      3.69 o 
  -1   3   3      168.21      150.18      3.95 o 
   0   3   3       39.60       51.59      2.61 o 
   1   3   3       23.03       25.76      2.08 o 
   2   3   3      558.42      544.06      8.32 o 
   3   3   3       10.51        2.90      2.02 o 
   4   3   3       93.28       83.51      6.00 o 
   5   3   3        0.44        2.25      2.16 o 
   6   3   3       14.01        5.66      2.65 o 
   7   3   3        7.51        3.88      3.14 o 
 -10   4   3        4.21       -1.05      3.07 o 
  -9   4   3        5.84        4.03      2.01 o 
  -8   4   3       84.34       89.55      5.45 o 
  -7   4   3        0.00        0.37      1.45 o 
  -6   4   3      100.14       97.97      3.80 o 
  -5   4   3      490.54      498.93      9.72 o 
  -4   4   3      247.27      281.87      7.80 o 
  -3   4   3      127.60      121.92      4.46 o 
  -2   4   3      115.23      111.78      3.84 o 
  -1   4   3       24.93       30.64      2.42 o 
   0   4   3      155.87      147.63      4.28 o 
   1   4   3        6.76        6.46      1.68 o 
   2   4   3        4.40        7.17      2.30 o 
   3   4   3        2.40        0.23      1.98 o 
   4   4   3        0.79       -1.06      2.07 o 
   5   4   3        0.63        3.01      2.82 o 
   6   4   3       25.78       24.42      4.78 o 
   7   4   3        4.43        2.21      3.45 o 
 -10   5   3        0.12       -1.10      2.00 o 
  -9   5   3        1.55        0.90      1.94 o 
  -8   5   3        3.52        3.40      4.52 o 
  -7   5   3      637.25      633.80     19.94 o 
  -6   5   3       62.80       61.65      4.13 o 
  -5   5   3        0.24        1.18      1.50 o 
  -4   5   3      435.30      453.91      9.65 o 
  -3   5   3      212.99      198.08      5.72 o 
  -2   5   3       17.09       18.01      2.23 o 
  -1   5   3       20.55       23.27      2.49 o 
   0   5   3      163.70      148.60      4.71 o 
   1   5   3      296.26      294.89      6.57 o 
   2   5   3       10.68       10.40      5.96 o 
   3   5   3       23.27       28.04      8.42 o 
   4   5   3        0.83       -1.22      2.20 o 
   5   5   3       28.12       29.01      5.62 o 
   6   5   3       29.63       19.63      4.76 o 
 -10   6   3       12.03        5.34      3.70 o 
  -9   6   3      108.56       99.07     10.50 o 
  -8   6   3        0.39        2.08      2.96 o 
  -7   6   3        5.11        1.70      2.81 o 
  -6   6   3      163.77      167.50      8.60 o 
  -5   6   3        2.93        3.30      1.99 o 
  -4   6   3      148.25      154.94      5.37 o 
  -3   6   3        0.25       -1.08      1.45 o 
  -2   6   3       18.30       15.36      2.38 o 
  -1   6   3      185.79      183.66      5.55 o 
   0   6   3     1406.03     1363.52     28.35 o 
   1   6   3       11.92        7.66      2.75 o 
   2   6   3       11.96       14.77      3.30 o 
   3   6   3       27.90       36.00      5.08 o 
   4   6   3       39.50       57.03      8.42 o 
   5   6   3        6.60        6.51      3.40 o 
  -9   7   3        7.83        6.53      3.70 o 
  -8   7   3       15.39       19.68      5.48 o 
  -7   7   3       55.33       58.94      8.28 o 
  -6   7   3       11.68        9.07      2.76 o 
  -5   7   3       67.23       69.21      5.52 o 
  -4   7   3       31.43       33.56      3.93 o 
  -3   7   3      182.33      174.86      6.81 o 
  -2   7   3       65.31       71.26      4.02 o 
  -1   7   3       13.63       12.53      2.12 o 
   0   7   3        1.47        5.03      2.19 o 
   1   7   3       35.18       27.91      4.27 o 
   2   7   3       10.46       12.89      3.42 o 
   3   7   3       14.64       14.19      3.91 o 
  -9   8   3        0.52       -0.54      3.28 o 
  -8   8   3       16.47       18.23      5.70 o 
  -7   8   3        4.21       13.51      4.72 o 
  -6   8   3        3.73        1.19      1.98 o 
  -5   8   3      174.88      179.97      7.49 o 
  -4   8   3       28.30       27.28      3.98 o 
  -3   8   3       13.05       10.58      2.89 o 
  -2   8   3       14.33       19.54      5.31 o 
  -1   8   3        3.75        5.19      2.77 o 
   0   8   3        1.88        2.97      4.54 o 
   1   8   3        5.21        1.18      3.08 o 
   2   8   3       19.06       25.21      5.06 o 
  -8   9   3        3.70        5.64      4.35 o 
  -7   9   3       67.03       76.03     10.39 o 
  -6   9   3       88.80       79.25      6.74 o 
  -5   9   3       19.14       20.09      3.68 o 
  -4   9   3        4.20        4.64      3.41 o 
  -3   9   3       14.19       11.52      3.26 o 
  -2   9   3       45.16       55.27      5.49 o 
  -1   9   3       74.06      105.34     11.53 o 
   0   9   3       47.76       43.89      8.53 o 
  -6  10   3        2.15        4.29      2.81 o 
  -5  10   3        6.38        6.82      3.92 o 
  -4  10   3       38.75       44.30      4.92 o 
  -3  10   3        1.38       -0.66      3.47 o 
   2 -11   4       49.45       58.14      6.12 o 
   3 -11   4        1.40        1.78      2.65 o 
   4 -11   4       44.36       51.93      5.88 o 
   5 -11   4       27.01       28.61      5.75 o 
   6 -11   4       45.44       53.36      6.11 o 
  -1 -10   4        4.55        8.81      5.78 o 
   0 -10   4        6.44       11.68      5.18 o 
   1 -10   4        6.32        3.62      3.97 o 
   2 -10   4       11.48       11.66      3.17 o 
   3 -10   4        0.52        0.49      2.22 o 
   4 -10   4        0.64        3.08      2.95 o 
   5 -10   4        2.40        0.28      2.18 o 
   6 -10   4        3.34        9.63      2.98 o 
   7 -10   4       55.74       62.74      5.85 o 
   8 -10   4       22.07       25.02      4.94 o 
  -2  -9   4        1.95        5.43      5.24 o 
  -1  -9   4        1.15       -1.88      3.92 o 
   0  -9   4        5.63        1.88      3.92 o 
   1  -9   4        0.74        3.66      2.39 o 
   2  -9   4       15.84       16.20      3.19 o 
   3  -9   4       81.25       70.66      7.93 o 
   4  -9   4        4.44        7.63      3.74 o 
   5  -9   4       73.31       75.58      5.48 o 
   6  -9   4        0.14        0.01      1.66 o 
   7  -9   4        1.96        0.85      1.77 o 
   8  -9   4        0.37        3.13      2.00 o 
   9  -9   4        0.02       -1.80      2.07 o 
  -4  -8   4       55.53       67.92     10.61 o 
  -3  -8   4       17.58       18.46      6.71 o 
  -2  -8   4       34.71       49.34      8.18 o 
  -1  -8   4       41.83       19.13      5.91 o 
   0  -8   4        5.06        2.44      2.27 o 
   1  -8   4        1.82        5.61      2.42 o 
   2  -8   4       34.94       31.31      7.95 o 
   3  -8   4       79.11       80.60      5.00 o 
   4  -8   4      209.39      186.89     10.21 o 
   5  -8   4       79.20       78.36      4.58 o 
   6  -8   4        0.53       -0.55      1.60 o 
   7  -8   4        0.36       -0.07      1.66 o 
   8  -8   4       79.28       81.66     10.26 o 
   9  -8   4      157.32      142.83      7.78 o 
  -5  -7   4       57.83       76.84     10.25 o 
  -4  -7   4        2.49        3.10      2.88 o 
  -3  -7   4       14.69       13.63      3.69 o 
  -2  -7   4        2.32        3.37      2.50 o 
  -1  -7   4       12.66       14.91      4.52 o 
   0  -7   4       26.64       17.41      3.97 o 
   1  -7   4       34.16       39.54      5.61 o 
   2  -7   4       36.29       37.02      4.05 o 
   3  -7   4     1019.23      937.94     16.64 o 
   4  -7   4      219.21      195.13      7.24 o 
   5  -7   4      132.79      130.33      8.57 o 
   6  -7   4        0.67       -0.39      1.41 o 
   7  -7   4       78.41       60.17      4.60 o 
   8  -7   4        3.62        2.82      2.57 o 
   9  -7   4       22.90       18.01      4.99 o 
  10  -7   4        7.03        6.43      4.20 o 
  -6  -6   4       31.69       33.96      6.70 o 
  -5  -6   4        3.64        2.92      4.67 o 
  -4  -6   4        0.48        0.88      2.26 o 
  -3  -6   4       14.27       16.20      3.32 o 
  -2  -6   4       98.53      110.06      5.87 o 
  -1  -6   4      238.35      249.88      7.48 o 
   0  -6   4       48.46       49.65      2.81 o 
   1  -6   4       26.16       23.37      2.64 o 
   2  -6   4       66.01       61.41      4.66 o 
   3  -6   4     1005.09      958.95     16.15 o 
   4  -6   4      250.43      245.42      9.21 o 
   5  -6   4      135.45      121.06      5.83 o 
   6  -6   4      254.00      221.78      6.36 o 
   7  -6   4      164.15      142.39      6.64 o 
   8  -6   4        1.36        0.67      1.98 o 
   9  -6   4        4.01        8.91      4.13 o 
  10  -6   4       53.30       46.27      7.50 o 
  -7  -5   4      182.94      158.47     10.06 o 
  -6  -5   4      118.71      120.77      7.66 o 
  -5  -5   4      247.47      252.37      9.84 o 
  -4  -5   4        4.22        1.91      2.33 o 
  -3  -5   4       52.45       57.46      5.10 o 
  -2  -5   4       16.31       18.60      1.99 o 
  -1  -5   4      527.70      517.66      7.51 o 
   0  -5   4       31.21       33.21      2.13 o 
   1  -5   4      212.36      199.94      5.26 o 
   2  -5   4        3.97        4.97      1.49 o 
   3  -5   4       67.80       62.85      3.78 o 
   4  -5   4        9.56        9.99      3.33 o 
   5  -5   4      103.42       89.20      4.72 o 
   6  -5   4      240.21      248.57      7.99 o 
   7  -5   4      397.14      352.34      9.91 o 
   8  -5   4       39.35       38.53      6.33 o 
   9  -5   4        0.35        2.27      3.44 o 
  -7  -4   4       60.29       62.57      6.80 o 
  -6  -4   4      193.48      197.39      8.68 o 
  -5  -4   4        0.00       -2.57      1.54 o 
  -4  -4   4      167.78      162.45     10.82 o 
  -3  -4   4       18.89       27.31      2.42 o 
  -2  -4   4      476.62      488.18      7.01 o 
  -1  -4   4      529.90      533.13     11.57 o 
   0  -4   4       17.85       16.35      1.83 o 
   1  -4   4      688.23      629.67      8.96 o 
   2  -4   4      107.49      114.29      2.93 o 
   3  -4   4       50.38       62.78      2.45 o 
   4  -4   4      597.63      655.60      9.23 o 
   5  -4   4      151.33      152.01      4.42 o 
   6  -4   4        9.19        7.94      2.48 o 
   7  -4   4        1.15       -0.87      1.47 o 
   8  -4   4      106.13      107.94      5.73 o 
   9  -4   4       40.28       38.76      5.28 o 
  10  -4   4        2.11       -0.29      2.50 o 
  -8  -3   4        2.70        2.26      3.81 o 
  -7  -3   4       48.38       57.95      6.02 o 
  -6  -3   4      137.27      130.71      6.88 o 
  -5  -3   4       29.86       25.56      3.69 o 
  -4  -3   4       11.09       12.83      1.67 o 
  -3  -3   4      248.29      235.52      4.58 o 
  -2  -3   4        0.17        0.78      0.80 o 
  -1  -3   4       95.54       96.94      3.02 o 
   0  -3   4      189.99      191.60      3.99 o 
   1  -3   4      292.29      302.51      9.18 o 
   2  -3   4      387.20      388.37     10.08 o 
   3  -3   4      330.55      363.70      7.70 o 
   4  -3   4      170.58      182.86      5.03 o 
   5  -3   4        5.36        4.28      1.65 o 
   6  -3   4       64.34       55.38      5.25 o 
   7  -3   4      126.23      122.97      8.86 o 
   8  -3   4       52.53       59.23      5.95 o 
   9  -3   4       18.20       16.56      3.88 o 
  10  -3   4        3.23        3.06      2.75 o 
  -9  -2   4       21.82       31.28      8.25 o 
  -8  -2   4        0.00       -2.28      2.89 o 
  -7  -2   4      133.03      123.15      6.91 o 
  -6  -2   4       63.07       61.07      5.23 o 
  -5  -2   4        5.66        3.84      1.88 o 
  -4  -2   4        1.93        0.41      0.77 o 
  -3  -2   4       95.57       95.79      4.62 o 
  -2  -2   4      410.52      409.81     14.68 o 
  -1  -2   4      400.29      387.21      7.38 o 
   0  -2   4       82.29       75.63      4.55 o 
   1  -2   4        0.74        0.86      1.34 o 
   2  -2   4       31.80       27.63      1.97 o 
   3  -2   4       17.34       16.02      1.66 o 
   4  -2   4      400.59      415.26      8.49 o 
   5  -2   4       96.61      103.37      5.27 o 
   6  -2   4      462.11      442.81      8.44 o 
   7  -2   4      767.12      799.73     16.97 o 
   8  -2   4       68.94       67.03      6.51 o 
   9  -2   4      172.39      157.27      8.54 o 
  -9  -1   4       64.13       76.87     11.44 o 
  -8  -1   4       44.12       46.32      8.32 o 
  -7  -1   4       85.42       96.14      8.03 o 
  -6  -1   4        8.02       10.80      2.49 o 
  -5  -1   4        4.44        3.87      1.14 o 
  -4  -1   4       80.14       80.95      2.93 o 
  -3  -1   4      508.63      503.01     17.29 o 
  -2  -1   4       31.54       36.05      2.41 o 
  -1  -1   4     1091.21     1024.13     18.82 o 
   0  -1   4      780.77      714.00     14.66 o 
   1  -1   4        0.05       -1.48      1.26 o 
   2  -1   4      610.71      607.08     10.07 o 
   3  -1   4       51.72       45.10      2.99 o 
   4  -1   4      101.61       86.63      4.04 o 
   5  -1   4       46.15       50.84      3.33 o 
   6  -1   4      493.99      476.90     12.29 o 
   7  -1   4       69.25       65.32      5.93 o 
   8  -1   4        4.90        2.58      2.53 o 
   9  -1   4       56.63       57.32      6.83 o 
  -9   0   4       29.63       21.72      6.50 o 
  -8   0   4      357.87      363.11     17.70 o 
  -7   0   4        0.53        0.90      2.16 o 
  -6   0   4       81.10       77.52      5.62 o 
  -5   0   4      351.99      365.23      6.56 o 
  -4   0   4      241.91      277.67      6.97 o 
  -3   0   4     1476.38     1546.67     19.99 o 
  -2   0   4      653.75      663.65     10.66 o 
  -1   0   4      322.77      290.10      8.42 o 
   0   0   4     1842.95     1879.51     29.94 o 
   1   0   4      137.87      134.20      4.40 o 
   2   0   4       79.02       82.61      3.17 o 
   3   0   4      182.00      178.45      6.09 o 
   4   0   4       40.08       45.39      2.70 o 
   5   0   4        0.97       -1.53      2.11 o 
   6   0   4       27.67       28.06      4.30 o 
   7   0   4       29.84       29.03      4.44 o 
   8   0   4        0.04       -1.35      4.21 o 
   9   0   4        2.10        4.14      3.32 o 
 -10   1   4        0.06       -4.61      2.41 o 
  -9   1   4       58.46       78.19     11.27 o 
  -8   1   4       42.66       38.61      7.25 o 
  -7   1   4       57.02       57.17      4.78 o 
  -6   1   4       51.26       54.03      7.44 o 
  -5   1   4       31.68       29.58      3.20 o 
  -4   1   4     1240.51     1245.23     17.97 o 
  -3   1   4     3004.98     3092.49     42.74 o 
  -2   1   4       81.83       75.58      4.56 o 
  -1   1   4      413.89      395.26     10.23 o 
   0   1   4      447.30      458.53      8.66 o 
   1   1   4      966.64      924.19     10.82 o 
   2   1   4       66.01       67.28      2.88 o 
   3   1   4       17.52       21.02      1.94 o 
   4   1   4       30.96       32.48      3.93 o 
   5   1   4      104.27       98.79      6.05 o 
   6   1   4      100.49       84.91      6.23 o 
   7   1   4       11.75        8.97      3.33 o 
   8   1   4        4.08        7.54      3.40 o 
 -10   2   4        0.03       -0.16      2.79 o 
  -9   2   4        0.57        1.73      3.19 o 
  -8   2   4        0.26        0.07      1.43 o 
  -7   2   4      183.25      185.34     10.78 o 
  -6   2   4      377.07      364.42     12.19 o 
  -5   2   4        6.60        4.27      1.91 o 
  -4   2   4       14.57       15.01      2.23 o 
  -3   2   4      534.63      514.35     13.68 o 
  -2   2   4       52.54       45.97      3.58 o 
  -1   2   4       16.07       13.06      5.22 o 
   0   2   4      659.55      660.26      8.79 o 
   1   2   4      512.59      537.48      7.95 o 
   2   2   4        0.87        0.52      0.92 o 
   3   2   4        0.65        1.40      1.01 o 
   4   2   4       51.57       52.01      5.10 o 
   5   2   4      376.31      342.08     10.88 o 
   6   2   4        1.81        0.61      2.24 o 
   7   2   4        0.02       -1.19      2.34 o 
   8   2   4        2.15       -0.39      2.62 o 
 -10   3   4        0.18        0.47      3.07 o 
  -9   3   4      240.45      236.32      9.00 o 
  -8   3   4       26.85       36.98      4.38 o 
  -7   3   4        0.68        0.21      1.56 o 
  -6   3   4       25.52       24.03      3.18 o 
  -5   3   4      224.25      230.15      7.20 o 
  -4   3   4        3.34        2.60      1.75 o 
  -3   3   4       12.32       10.29      2.42 o 
  -2   3   4       24.07       25.02      3.69 o 
  -1   3   4      119.32      104.83      3.57 o 
   0   3   4       46.44       44.08      2.62 o 
   1   3   4       74.38       70.54      3.57 o 
   2   3   4       87.90       95.39      6.13 o 
   3   3   4       86.89       77.68      5.44 o 
   4   3   4        0.57       -0.87      2.80 o 
   5   3   4      334.59      309.62     15.82 o 
   6   3   4        8.74        7.64      3.26 o 
   7   3   4       30.12       36.27     10.37 o 
 -10   4   4       25.74       17.75      3.71 o 
  -9   4   4       54.67       73.74      6.51 o 
  -8   4   4       18.74       17.55      3.28 o 
  -7   4   4       70.75       75.62      5.96 o 
  -6   4   4       33.27       31.96      5.25 o 
  -5   4   4       36.45       31.25      4.98 o 
  -4   4   4      420.80      436.97      8.72 o 
  -3   4   4      196.36      207.38      8.16 o 
  -2   4   4      358.26      347.44      6.87 o 
  -1   4   4      100.75       99.22      3.90 o 
   0   4   4      255.51      258.11      5.99 o 
   1   4   4       24.88       25.17      2.50 o 
   2   4   4      121.01      113.58      6.18 o 
   3   4   4       78.86       79.61      5.82 o 
   4   4   4        1.26        4.13      2.57 o 
   5   4   4      135.21      127.33      7.64 o 
   6   4   4        3.95        6.04      3.66 o 
 -10   5   4        0.16       -0.78      2.11 o 
  -9   5   4      109.78      100.84      6.45 o 
  -8   5   4        7.43       10.04      3.71 o 
  -7   5   4       47.27       54.20      7.50 o 
  -6   5   4        7.87       10.55      3.54 o 
  -5   5   4       74.99       89.91      7.18 o 
  -4   5   4       67.83       57.22      5.35 o 
  -3   5   4        0.01       -1.03      1.21 o 
  -2   5   4      219.74      217.26      5.88 o 
  -1   5   4       55.38       55.40      3.74 o 
   0   5   4     1023.88     1007.07     23.65 o 
   1   5   4      171.03      162.83      7.16 o 
   2   5   4       52.65       49.56      5.22 o 
   3   5   4       79.49       78.31      6.95 o 
   4   5   4       26.32       21.14      5.76 o 
   5   5   4        6.45        6.02      3.18 o 
 -10   6   4        1.07        3.12      3.43 o 
  -9   6   4        3.73        4.58      3.48 o 
  -8   6   4       35.07       36.67      6.78 o 
  -7   6   4        1.33        0.66      2.36 o 
  -6   6   4       10.13       10.86      3.93 o 
  -5   6   4       29.39       34.15      3.53 o 
  -4   6   4       12.00       10.94      2.12 o 
  -3   6   4        2.97        4.05      1.87 o 
  -2   6   4       86.32       85.38      4.54 o 
  -1   6   4      140.95      154.59      5.35 o 
   0   6   4       44.58       45.04      3.67 o 
   1   6   4        5.57        4.75      2.73 o 
   2   6   4       58.99       53.17      5.77 o 
   3   6   4       21.34       28.05      4.81 o 
   4   6   4       38.11       49.71      9.88 o 
  -9   7   4        9.04        8.97      4.37 o 
  -8   7   4       83.88       83.07     10.26 o 
  -7   7   4       14.11       14.31      4.95 o 
  -6   7   4        4.36        1.33      2.45 o 
  -5   7   4      283.28      291.29      9.06 o 
  -4   7   4      127.59      133.78      9.31 o 
  -3   7   4        1.93        2.75      2.64 o 
  -2   7   4       45.49       44.03      4.67 o 
  -1   7   4       26.28       27.07      3.04 o 
   0   7   4      153.56      169.76      7.70 o 
   1   7   4        0.89       -0.92      2.96 o 
   2   7   4      137.93      151.00     16.02 o 
   3   7   4        0.26       -0.45      2.61 o 
  -8   8   4        8.09        7.91      4.24 o 
  -7   8   4       19.26       14.64      4.85 o 
  -6   8   4       36.34       32.15      6.49 o 
  -5   8   4       47.98       51.28      7.83 o 
  -4   8   4        4.38        6.02      2.40 o 
  -3   8   4        0.83        2.45      2.90 o 
  -2   8   4        7.15        7.00      2.67 o 
  -1   8   4        9.11        5.79      4.65 o 
   0   8   4        5.41       24.81      6.88 o 
   1   8   4        0.52        2.29      2.61 o 
  -7   9   4       21.48       20.89      6.25 o 
  -6   9   4       37.37       45.18      8.42 o 
  -5   9   4        0.04       -0.24      2.96 o 
  -4   9   4       15.83       25.00      6.51 o 
  -3   9   4       10.95       12.89      6.23 o 
  -2   9   4        0.50        5.33      2.81 o 
  -1   9   4       31.92       44.49      8.29 o 
   2 -11   5        0.01        0.00      2.80 o 
   3 -11   5        2.16        2.40      2.74 o 
   4 -11   5       13.38       27.33      5.25 o 
   5 -11   5       15.78       17.19      4.18 o 
   6 -11   5        0.79        3.59      2.74 o 
  -1 -10   5        3.10        1.26      4.67 o 
   0 -10   5       83.16      105.80     11.79 o 
   1 -10   5       37.66       30.97      7.97 o 
   2 -10   5        2.38        2.06      2.76 o 
   3 -10   5       28.77       31.51      4.44 o 
   4 -10   5       68.65       80.43     11.39 o 
   5 -10   5        9.53       14.99      3.59 o 
   6 -10   5       39.20       38.90      5.25 o 
   7 -10   5       35.29       45.79      5.78 o 
   8 -10   5       12.59       10.16      6.03 o 
  -2  -9   5       26.74       27.38      7.06 o 
  -1  -9   5       24.08       20.27      6.03 o 
   0  -9   5       36.97       31.60      6.78 o 
   1  -9   5        3.82        4.99      2.53 o 
   2  -9   5       27.64       16.95      3.27 o 
   3  -9   5        9.21        9.27      2.52 o 
   4  -9   5        7.23        6.57      2.34 o 
   5  -9   5       25.98       20.63      3.63 o 
   6  -9   5       33.52       36.39      9.84 o 
   7  -9   5       20.49       21.63      5.00 o 
   8  -9   5       26.54       20.51      4.29 o 
   9  -9   5       38.55       35.48      9.85 o 
  -4  -8   5       34.77       40.67      8.26 o 
  -3  -8   5       52.21       62.55      9.38 o 
  -2  -8   5        7.04        4.28      5.19 o 
  -1  -8   5       51.40       48.55      7.76 o 
   0  -8   5      168.02      149.74      9.89 o 
   1  -8   5        4.90        9.27      4.60 o 
   2  -8   5       99.09       80.14      5.43 o 
   3  -8   5      243.80      226.11     13.75 o 
   4  -8   5       54.50       55.88      5.21 o 
   5  -8   5        0.83        2.81      2.81 o 
   6  -8   5       18.07       17.63      3.71 o 
   7  -8   5       13.04       16.69      3.64 o 
   8  -8   5       12.67        7.14      3.71 o 
   9  -8   5        4.28        4.20      2.77 o 
  -5  -7   5       63.93       64.49      7.02 o 
  -4  -7   5       92.72      102.79      8.02 o 
  -3  -7   5       16.67       11.73      3.66 o 
  -2  -7   5      144.34      156.64      7.30 o 
  -1  -7   5       57.73       52.35      4.64 o 
   0  -7   5       30.77       31.88      4.70 o 
   1  -7   5        9.56       10.38      2.68 o 
   2  -7   5        2.06        3.35      2.28 o 
   3  -7   5     1326.07     1264.17     31.28 o 
   4  -7   5      987.21      960.11     17.48 o 
   5  -7   5       82.24       74.55      7.86 o 
   6  -7   5      124.09      140.09      6.72 o 
   7  -7   5        2.15       -1.03      1.78 o 
   8  -7   5        3.40        3.15      2.37 o 
   9  -7   5        6.87        3.76      2.67 o 
  -6  -6   5        5.90        3.20      3.19 o 
  -5  -6   5        2.65       -0.98      2.31 o 
  -4  -6   5        7.46        6.70      2.96 o 
  -3  -6   5      292.80      302.95      9.85 o 
  -2  -6   5        5.41        5.83      1.50 o 
  -1  -6   5      268.62      286.89      6.58 o 
   0  -6   5       35.96       41.81      2.69 o 
   1  -6   5        0.81       -0.25      1.88 o 
   2  -6   5        0.06       -1.13      1.62 o 
   3  -6   5        2.92        1.50      1.85 o 
   4  -6   5      110.97      104.46      5.36 o 
   5  -6   5       53.22       60.07      5.15 o 
   6  -6   5       36.94       45.02      4.65 o 
   7  -6   5      462.41      368.36     10.84 o 
   8  -6   5       43.96       30.60      5.20 o 
   9  -6   5       75.30       65.36      8.35 o 
  -7  -5   5       72.86       90.57     12.77 o 
  -6  -5   5       71.16       77.15      7.25 o 
  -5  -5   5       48.78       45.89      7.45 o 
  -4  -5   5        9.39       11.55      3.04 o 
  -3  -5   5       32.71       34.87      5.10 o 
  -2  -5   5       49.18       54.22      3.51 o 
  -1  -5   5      105.28      100.46      3.50 o 
   0  -5   5      116.67      131.15      4.57 o 
   1  -5   5       31.73       36.55      2.87 o 
   2  -5   5      107.66      107.60      3.38 o 
   3  -5   5      236.08      237.02      7.08 o 
   4  -5   5        9.24        6.34      1.97 o 
   5  -5   5       34.94       33.45      3.74 o 
   6  -5   5       21.92       20.16      3.13 o 
   7  -5   5        3.60        1.43      2.05 o 
   8  -5   5        5.37        5.66      3.25 o 
   9  -5   5       24.00       19.20      5.01 o 
  10  -5   5        0.09        1.87      4.79 o 
  -7  -4   5      123.52      128.22     11.84 o 
  -6  -4   5       91.56       91.32      7.31 o 
  -5  -4   5      273.04      261.39      9.85 o 
  -4  -4   5      189.71      179.19     12.74 o 
  -3  -4   5      149.84      156.32      4.65 o 
  -2  -4   5       86.96       97.07      3.36 o 
  -1  -4   5      125.46      142.26      3.71 o 
   0  -4   5       12.39       14.78      2.22 o 
   1  -4   5        5.35        2.18      1.37 o 
   2  -4   5       63.89       55.98      3.04 o 
   3  -4   5       31.32       37.23      2.51 o 
   4  -4   5      204.52      192.31      4.88 o 
   5  -4   5      131.56      129.59      4.28 o 
   6  -4   5       26.00       23.63      7.06 o 
   7  -4   5       95.02       91.53      5.27 o 
   8  -4   5        2.10        2.61      2.28 o 
   9  -4   5        3.49        3.21      2.60 o 
  10  -4   5        0.45       -4.24      4.61 o 
  -8  -3   5        0.60       -1.51      3.08 o 
  -7  -3   5        0.50        1.15      2.76 o 
  -6  -3   5      313.31      324.94     12.48 o 
  -5  -3   5       16.83       17.18      3.25 o 
  -4  -3   5      447.56      427.07      7.89 o 
  -3  -3   5      289.99      283.77      5.82 o 
  -2  -3   5      864.83      846.64     10.69 o 
  -1  -3   5       41.19       39.55      2.42 o 
   0  -3   5      121.12      122.83      4.13 o 
   1  -3   5        3.95        1.87      1.14 o 
   2  -3   5       14.09       16.74      1.84 o 
   3  -3   5      116.62      123.97      3.79 o 
   4  -3   5       72.68       70.98      3.30 o 
   5  -3   5      111.89      119.52      7.40 o 
   6  -3   5      170.31      146.91      6.95 o 
   7  -3   5       18.61       23.10      3.82 o 
   8  -3   5       27.50       24.89      4.05 o 
   9  -3   5        0.39       -0.18      2.98 o 
  -8  -2   5       53.55       53.63      9.88 o 
  -7  -2   5      116.51      134.19     11.17 o 
  -6  -2   5        3.76        2.52      2.67 o 
  -5  -2   5       14.60       12.95      1.97 o 
  -4  -2   5       34.71       27.68      2.32 o 
  -3  -2   5      117.89      130.80      4.77 o 
  -2  -2   5        0.68        0.36      1.25 o 
  -1  -2   5       99.65       89.47      5.04 o 
   0  -2   5       12.61       15.84      2.87 o 
   1  -2   5      646.81      654.19      8.73 o 
   2  -2   5      164.49      168.21      4.19 o 
   3  -2   5      116.57      110.05      4.54 o 
   4  -2   5      192.29      200.29      6.22 o 
   5  -2   5      110.51      109.03      5.01 o 
   6  -2   5       46.45       44.56      3.58 o 
   7  -2   5      100.68      101.62      6.84 o 
   8  -2   5       12.91        9.57      3.09 o 
   9  -2   5       17.22       16.00      8.42 o 
  -9  -1   5       10.01        6.41      4.92 o 
  -8  -1   5       67.15       68.92     10.49 o 
  -7  -1   5      174.51      159.05     11.62 o 
  -6  -1   5       31.50       32.50      3.41 o 
  -5  -1   5       44.88       41.64      3.60 o 
  -4  -1   5      219.22      226.71      6.50 o 
  -3  -1   5      106.13      101.55      9.08 o 
  -2  -1   5       37.79       41.82      3.22 o 
  -1  -1   5      702.95      704.89     15.73 o 
   0  -1   5      377.91      383.76     10.69 o 
   1  -1   5       76.47       70.70      3.87 o 
   2  -1   5      618.65      614.21     19.75 o 
   3  -1   5      327.38      306.64     12.12 o 
   4  -1   5      133.73      122.44      4.25 o 
   5  -1   5     1599.24     1566.81     18.36 o 
   6  -1   5      342.53      331.47     12.32 o 
   7  -1   5      157.84      153.21      7.90 o 
   8  -1   5        0.19       -0.11      2.15 o 
   9  -1   5      134.51      129.69      8.50 o 
  -9   0   5       24.81       23.22      6.75 o 
  -8   0   5       10.21       13.31      4.62 o 
  -7   0   5       65.97       64.72      5.29 o 
  -6   0   5       87.93       89.57      7.78 o 
  -5   0   5      179.61      177.93      6.24 o 
  -4   0   5       13.23       13.98      2.24 o 
  -3   0   5     2434.76     2473.31     29.95 o 
  -2   0   5      843.11      749.43     16.50 o 
  -1   0   5        3.55        6.65      1.86 o 
   0   0   5      137.65      139.63      6.13 o 
   1   0   5      101.11       93.10      3.39 o 
   2   0   5       50.70       43.11      2.58 o 
   3   0   5       20.07       17.43      2.07 o 
   4   0   5      169.23      151.02      4.63 o 
   5   0   5       74.74       70.16      5.45 o 
   6   0   5       20.46       10.63      9.85 o 
   7   0   5       62.59       50.06      5.76 o 
   8   0   5        6.00        6.55      3.18 o 
  -9   1   5       32.11       29.08      7.35 o 
  -8   1   5      123.77      120.14     10.34 o 
  -7   1   5      136.39      132.97      6.13 o 
  -6   1   5      435.16      446.77     14.18 o 
  -5   1   5      127.68      125.55      5.40 o 
  -4   1   5       59.00       54.27      3.64 o 
  -3   1   5        2.29        4.13      1.74 o 
  -2   1   5      194.90      196.49      7.79 o 
  -1   1   5      407.63      396.72     11.15 o 
   0   1   5      139.07      126.46      4.94 o 
   1   1   5       15.93       22.42      2.48 o 
   2   1   5        5.91        5.09      2.12 o 
   3   1   5        4.92        5.15      1.37 o 
   4   1   5       17.10       17.45      3.57 o 
   5   1   5       93.45       89.74     13.89 o 
   6   1   5        3.18        1.45      2.53 o 
   7   1   5        2.85        6.01      2.79 o 
   8   1   5        1.11        1.22      2.72 o 
 -10   2   5        0.00        0.43      3.32 o 
  -9   2   5      160.02      140.77     11.59 o 
  -8   2   5      108.14      111.41      8.01 o 
  -7   2   5        7.30       11.08      3.26 o 
  -6   2   5        8.28        5.20      1.73 o 
  -5   2   5       13.34       12.09      2.40 o 
  -4   2   5      547.87      561.89     15.66 o 
  -3   2   5      511.13      510.07     14.41 o 
  -2   2   5       25.09       24.75      3.45 o 
  -1   2   5      183.22      178.72     15.07 o 
   0   2   5       35.18       37.84      2.72 o 
   1   2   5      188.18      194.06      4.98 o 
   2   2   5      403.85      408.72     14.07 o 
   3   2   5       49.56       45.11      2.90 o 
   4   2   5       25.19       18.16      3.34 o 
   5   2   5      233.93      204.82      8.90 o 
   6   2   5       81.85       61.99      6.46 o 
   7   2   5        1.18       -2.10      6.18 o 
 -10   3   5       46.05       33.56      7.70 o 
  -9   3   5        0.56       -0.20      2.02 o 
  -8   3   5        0.93        2.99      3.62 o 
  -7   3   5       74.26       71.15      5.10 o 
  -6   3   5        0.33        0.65      1.31 o 
  -5   3   5      302.09      295.92     11.85 o 
  -4   3   5       95.76      103.63      6.92 o 
  -3   3   5       96.21      107.97      6.43 o 
  -2   3   5      121.74      104.21      6.37 o 
  -1   3   5       36.17       37.42      2.83 o 
   0   3   5      156.34      153.68      5.03 o 
   1   3   5      285.13      299.78      6.55 o 
   2   3   5        3.54        0.84      1.31 o 
   3   3   5       19.57       22.78      3.81 o 
   4   3   5       53.22       41.95      6.41 o 
   5   3   5       89.38       95.60      7.05 o 
   6   3   5       26.30       16.97      7.49 o 
   7   3   5        6.47        9.51      5.14 o 
 -10   4   5      148.43      144.62      8.04 o 
  -9   4   5        6.59        6.58      2.74 o 
  -8   4   5       15.24       18.84      3.65 o 
  -7   4   5      187.30      181.09     10.44 o 
  -6   4   5       21.28       26.98      4.94 o 
  -5   4   5       21.82       21.70      4.48 o 
  -4   4   5       16.81       24.19      4.21 o 
  -3   4   5       45.79       50.80      3.57 o 
  -2   4   5       81.86       75.95      5.82 o 
  -1   4   5       30.40       36.15      3.05 o 
   0   4   5        1.74        1.59      1.56 o 
   1   4   5        2.08        0.91      1.46 o 
   2   4   5       18.57       13.66      3.25 o 
   3   4   5      102.25      111.85      6.49 o 
   4   4   5       69.47       65.42      6.63 o 
   5   4   5        2.77       -0.98      4.02 o 
   6   4   5        5.50       -0.23      3.05 o 
  -9   5   5      148.22      142.18     10.55 o 
  -8   5   5        0.02       -0.01      2.43 o 
  -7   5   5       46.45       51.02      7.49 o 
  -6   5   5       33.19       37.93      6.21 o 
  -5   5   5      161.04      157.28      9.41 o 
  -4   5   5        7.94        9.66      2.81 o 
  -3   5   5      207.78      206.56      8.42 o 
  -2   5   5      149.49      159.15      5.40 o 
  -1   5   5      420.00      431.79     13.92 o 
   0   5   5       24.50       24.45      2.87 o 
   1   5   5      146.15      145.56      7.08 o 
   2   5   5        1.21        1.51      2.26 o 
   3   5   5       57.61       57.70      6.04 o 
   4   5   5        2.52        3.86      2.93 o 
   5   5   5        0.26       -2.17      3.69 o 
  -9   6   5       43.57       52.91      8.73 o 
  -8   6   5      203.62      190.83     12.37 o 
  -7   6   5      149.07      125.96      9.83 o 
  -6   6   5       47.02       50.68      7.61 o 
  -5   6   5        0.22        4.11      3.23 o 
  -4   6   5       19.29       11.47      3.11 o 
  -3   6   5        0.68        3.71      1.75 o 
  -2   6   5      642.54      651.17     12.07 o 
  -1   6   5      126.78      134.20      5.30 o 
   0   6   5      360.36      393.29     12.90 o 
   1   6   5        0.40        4.49      2.77 o 
   2   6   5       94.04      113.52      7.00 o 
   3   6   5       52.73       60.66      6.74 o 
   4   6   5        8.14        7.07      3.69 o 
  -9   7   5       45.24       29.81      6.68 o 
  -8   7   5        3.94        5.82      4.07 o 
  -7   7   5       15.49       14.89      5.08 o 
  -6   7   5        4.90        5.92      3.99 o 
  -5   7   5      261.77      302.15     14.88 o 
  -4   7   5        6.67        5.25      5.01 o 
  -3   7   5        0.84        2.25      1.80 o 
  -2   7   5       60.13       73.38      5.24 o 
  -1   7   5       29.68       40.52      3.90 o 
   0   7   5       56.81       60.74      6.21 o 
   1   7   5        0.00        0.76      2.45 o 
   2   7   5       20.13       23.32      4.59 o 
  -8   8   5       10.20        8.44      4.61 o 
  -7   8   5       56.33       68.83     10.02 o 
  -6   8   5        6.79        6.73      3.85 o 
  -5   8   5        3.89        4.29      3.43 o 
  -4   8   5       19.71       16.39      4.95 o 
  -3   8   5        0.13        0.24      2.24 o 
  -2   8   5       32.30       34.23      9.69 o 
  -1   8   5        0.17       -3.56      3.94 o 
   0   8   5        0.00        2.10      4.47 o 
   1   8   5        0.01        2.71      2.99 o 
  -6   9   5        5.88        9.41      4.46 o 
  -5   9   5        0.32        3.47      4.02 o 
  -4   9   5       33.62       40.64      7.44 o 
  -3   9   5        1.67        3.69      2.61 o 
  -2   9   5        7.29        4.11      4.72 o 
   3 -11   6       86.22      113.51     11.26 o 
   4 -11   6      270.65      301.15     15.93 o 
   5 -11   6        9.85        8.55      5.96 o 
   0 -10   6        4.22       11.59      5.31 o 
   1 -10   6        0.04        3.65      2.90 o 
   2 -10   6        9.80       11.19      3.27 o 
   3 -10   6       22.66       32.77      4.74 o 
   4 -10   6       21.82       24.69      4.25 o 
   5 -10   6       31.17       32.12     10.06 o 
   6 -10   6        5.33        6.87      3.05 o 
   7 -10   6       25.21       26.48      4.63 o 
  -2  -9   6        2.18        3.19      4.87 o 
  -1  -9   6        0.36       -1.50      3.60 o 
   0  -9   6       13.47       13.65      3.22 o 
   1  -9   6       12.91        8.78      4.42 o 
   2  -9   6        0.01        0.72      2.31 o 
   3  -9   6       75.32       83.98      6.80 o 
   4  -9   6        2.98        3.85      2.38 o 
   5  -9   6        1.51        2.09      2.38 o 
   6  -9   6        6.30        2.73      4.07 o 
   7  -9   6       18.69       23.17      4.44 o 
   8  -9   6       17.64       21.94      4.60 o 
  -3  -8   6        1.08        8.49      4.93 o 
  -2  -8   6        3.08        3.99      4.40 o 
  -1  -8   6        0.02        6.76      4.38 o 
   0  -8   6        1.59        2.32      2.22 o 
   1  -8   6        0.90        1.23      2.11 o 
   2  -8   6        1.00        1.92      2.13 o 
   3  -8   6      106.66       92.25      6.06 o 
   4  -8   6       77.53       65.85      5.70 o 
   5  -8   6       15.96       20.76      7.29 o 
   6  -8   6        3.25        4.45      1.94 o 
   7  -8   6       45.83       45.87      5.47 o 
   8  -8   6       15.50       19.30      5.39 o 
   9  -8   6       30.78       34.37      6.01 o 
  -5  -7   6       57.62       64.03      6.92 o 
  -4  -7   6       36.46       34.64      5.05 o 
  -3  -7   6       33.35       29.88      4.36 o 
  -2  -7   6      132.61      118.39      9.72 o 
  -1  -7   6       13.29       27.74      8.10 o 
   0  -7   6      209.96      186.83     12.57 o 
   1  -7   6      122.39      117.31      5.83 o 
   2  -7   6       18.02       19.58      3.27 o 
   3  -7   6        8.09        4.28      2.47 o 
   4  -7   6       11.65       13.32      2.94 o 
   5  -7   6      177.84      168.77      7.16 o 
   6  -7   6       49.91       39.09      4.62 o 
   7  -7   6        9.33        8.90      2.41 o 
   8  -7   6       14.45       10.77      3.12 o 
   9  -7   6        5.21        2.75      3.84 o 
  -6  -6   6        0.02        0.29      3.51 o 
  -5  -6   6       37.06       32.67      4.93 o 
  -4  -6   6        0.11       -0.64      1.92 o 
  -3  -6   6      182.79      186.94     10.08 o 
  -2  -6   6        1.14        1.30      1.31 o 
  -1  -6   6       30.69       38.67      3.15 o 
   0  -6   6        0.22        0.28      1.63 o 
   1  -6   6      743.11      728.26     13.82 o 
   2  -6   6      356.70      338.46     13.12 o 
   3  -6   6      214.00      210.81      7.49 o 
   4  -6   6        8.79        9.74      2.42 o 
   5  -6   6        0.03        0.46      1.70 o 
   6  -6   6       62.23       76.24      6.19 o 
   7  -6   6        0.82        2.11      2.97 o 
   8  -6   6       63.33       45.16      7.20 o 
   9  -6   6       26.30       22.48      5.81 o 
  -6  -5   6       50.95       38.03      8.04 o 
  -5  -5   6        0.64       -1.26      2.25 o 
  -4  -5   6       22.86       24.44      3.86 o 
  -3  -5   6        3.05        2.58      1.53 o 
  -2  -5   6       16.73       14.90      2.19 o 
  -1  -5   6        6.43        9.06      1.68 o 
   0  -5   6       48.60       58.79      3.74 o 
   1  -5   6        0.28       -0.88      1.50 o 
   2  -5   6       15.55       12.40      2.03 o 
   3  -5   6       39.61       39.37      2.86 o 
   4  -5   6      191.77      207.19      7.21 o 
   5  -5   6      425.15      389.17     10.32 o 
   6  -5   6       15.36        7.52      2.35 o 
   7  -5   6        7.94        7.99      3.78 o 
   8  -5   6       97.83      112.80      8.75 o 
  -7  -4   6      162.60      181.95     13.90 o 
  -6  -4   6       24.27       21.61      6.01 o 
  -5  -4   6        0.15       -2.08      2.22 o 
  -4  -4   6        6.30        4.63      2.25 o 
  -3  -4   6      100.77      105.93      4.15 o 
  -2  -4   6       45.22       56.29      3.92 o 
  -1  -4   6       16.28       20.01      2.16 o 
   0  -4   6       22.38       21.75      2.63 o 
   1  -4   6       88.60       92.18      4.22 o 
   2  -4   6      129.49      131.31      4.35 o 
   3  -4   6       68.07       66.86      4.59 o 
   4  -4   6        3.29        3.83      1.39 o 
   5  -4   6       66.93       63.43      3.45 o 
   6  -4   6        0.05       -0.74      2.56 o 
   7  -4   6      120.66      108.28      9.19 o 
   8  -4   6        3.18        5.36      3.37 o 
   9  -4   6        6.28        3.91      3.00 o 
  -8  -3   6       60.93       65.56     11.18 o 
  -7  -3   6      123.91      136.79     11.83 o 
  -6  -3   6        0.73        3.99      3.07 o 
  -5  -3   6       56.41       54.64      7.68 o 
  -4  -3   6       43.62       48.95      4.09 o 
  -3  -3   6      112.71      124.93      4.04 o 
  -2  -3   6       82.27       84.24      3.26 o 
  -1  -3   6      321.12      329.92      7.05 o 
   0  -3   6       93.79       86.44      3.64 o 
   1  -3   6      857.52      838.54     12.89 o 
   2  -3   6     1052.84     1125.23     13.59 o 
   3  -3   6       31.64       32.12      2.60 o 
   4  -3   6      119.97      127.75      4.36 o 
   5  -3   6       42.74       45.90      6.02 o 
   6  -3   6        3.95        4.59      1.97 o 
   7  -3   6       34.95       37.57      3.60 o 
   8  -3   6       29.11       27.24      9.29 o 
   9  -3   6        0.59        2.87      2.79 o 
  -8  -2   6       16.36       10.12      5.43 o 
  -7  -2   6        0.65        1.44      3.02 o 
  -6  -2   6       65.19       57.75      8.47 o 
  -5  -2   6       51.62       52.47      4.33 o 
  -4  -2   6      333.83      296.33     12.60 o 
  -3  -2   6      821.43      791.49     13.78 o 
  -2  -2   6      256.74      265.70      7.30 o 
  -1  -2   6       13.44       11.14      2.79 o 
   0  -2   6      173.29      158.74      7.48 o 
   1  -2   6        2.75        5.77      1.33 o 
   2  -2   6        8.02        9.35      1.53 o 
   3  -2   6      158.22      151.06     12.68 o 
   4  -2   6        0.41       -0.39      1.44 o 
   5  -2   6     2076.73     2054.80     27.53 o 
   6  -2   6     1067.75     1024.88     14.79 o 
   7  -2   6       37.06       32.00      4.70 o 
   8  -2   6        2.46       -1.83      3.92 o 
   9  -2   6       15.53       14.61      6.43 o 
  -9  -1   6       20.33       29.06      7.77 o 
  -8  -1   6        0.51       -3.26      2.30 o 
  -7  -1   6        1.66        1.20      2.89 o 
  -6  -1   6       29.16       23.21      7.64 o 
  -5  -1   6       36.41       37.71      5.44 o 
  -4  -1   6       12.46       14.90      2.28 o 
  -3  -1   6       22.33       22.08      3.15 o 
  -2  -1   6      664.80      665.06     16.23 o 
  -1  -1   6      447.35      462.18     13.02 o 
   0  -1   6      511.29      480.62     13.06 o 
   1  -1   6       72.02       77.80      4.35 o 
   2  -1   6      136.59      135.87      5.45 o 
   3  -1   6       40.55       42.15      3.11 o 
   4  -1   6       38.47       38.48      4.24 o 
   5  -1   6       32.11       30.22      3.50 o 
   6  -1   6       28.60       20.81      9.30 o 
   7  -1   6        3.75        4.26      2.67 o 
   8  -1   6       32.44       26.39      4.57 o 
  -9   0   6       17.62       17.33      5.93 o 
  -8   0   6      235.56      219.13     14.32 o 
  -7   0   6      267.00      251.70      8.50 o 
  -6   0   6        0.11       -2.06      1.53 o 
  -5   0   6      470.88      452.94     15.20 o 
  -4   0   6       53.53       52.24      4.66 o 
  -3   0   6      140.10      139.38      6.99 o 
  -2   0   6      345.95      330.84     10.81 o 
  -1   0   6      909.56      887.63     19.47 o 
   0   0   6      655.99      620.39     11.92 o 
   1   0   6      129.37      128.94      4.21 o 
   2   0   6      116.97      121.02      4.24 o 
   3   0   6        9.21        6.85      2.02 o 
   4   0   6        3.07        2.67      2.03 o 
   5   0   6       44.74       47.31      5.14 o 
   6   0   6      155.97      142.58      7.82 o 
   7   0   6       30.07       22.70      4.36 o 
   8   0   6        1.71        3.98      3.07 o 
  -9   1   6        2.20       -1.45      3.36 o 
  -8   1   6       14.30       14.30      3.70 o 
  -7   1   6      115.69       85.48      5.22 o 
  -6   1   6       11.91        9.93      3.53 o 
  -5   1   6     1010.21     1028.97     17.91 o 
  -4   1   6      294.16      273.69     10.70 o 
  -3   1   6      394.41      414.84     13.01 o 
  -2   1   6      359.05      356.34     11.48 o 
  -1   1   6      766.49      716.01     17.07 o 
   0   1   6       62.95       57.05      3.88 o 
   1   1   6      553.67      561.23      8.92 o 
   2   1   6       15.93       20.67      2.39 o 
   3   1   6       14.97       14.55      2.13 o 
   4   1   6       27.13       24.58      3.97 o 
   5   1   6       20.82       24.48      4.15 o 
   6   1   6       12.94        5.16      6.73 o 
   7   1   6      118.08      115.65      8.44 o 
  -9   2   6       28.03       11.56      4.83 o 
  -8   2   6       34.90       30.63      5.23 o 
  -7   2   6       24.90       28.94      6.92 o 
  -6   2   6      132.69      136.41     12.73 o 
  -5   2   6       65.32       63.80      5.64 o 
  -4   2   6       56.15       53.75      6.37 o 
  -3   2   6       25.00       19.06      3.72 o 
  -2   2   6      348.71      377.30     12.52 o 
  -1   2   6      734.29      738.97     14.77 o 
   0   2   6      104.12      108.55      4.08 o 
   1   2   6       34.41       34.02      2.83 o 
   2   2   6      262.13      264.02      7.90 o 
   3   2   6       27.46       26.49      4.90 o 
   4   2   6      143.81      138.12      7.25 o 
   5   2   6        8.19        7.32      4.10 o 
   6   2   6       13.30        8.35      3.43 o 
   7   2   6       41.23       42.05     18.64 o 
  -9   3   6       40.53       42.48      5.44 o 
  -8   3   6       35.98       40.98      5.11 o 
  -7   3   6        1.03        1.44      2.25 o 
  -6   3   6        1.45        0.80      1.99 o 
  -5   3   6        7.56       13.25      3.59 o 
  -4   3   6        6.80        3.07      2.30 o 
  -3   3   6       23.22       19.85      3.91 o 
  -2   3   6       21.61       22.13      3.39 o 
  -1   3   6      156.31      149.13      4.86 o 
   0   3   6       21.00       23.69      2.56 o 
   1   3   6        0.71        1.68      1.30 o 
   2   3   6       21.62       27.93      2.84 o 
   3   3   6      314.87      266.58      9.43 o 
   4   3   6        1.59        0.46      4.94 o 
   5   3   6        0.82       -1.42      2.34 o 
   6   3   6        0.01       -0.19      2.90 o 
  -9   4   6        2.62        0.37      3.22 o 
  -8   4   6       16.18       15.41      4.63 o 
  -7   4   6       23.91       30.09      5.81 o 
  -6   4   6        6.39        1.60      2.21 o 
  -5   4   6      426.94      407.12     15.34 o 
  -4   4   6        0.90        2.30      1.44 o 
  -3   4   6        0.69        1.99      1.96 o 
  -2   4   6        1.01        1.11      1.73 o 
  -1   4   6       32.65       34.12      3.26 o 
   0   4   6       30.82       34.83      5.37 o 
   1   4   6        5.88        4.71      1.80 o 
   2   4   6        0.55        1.19      2.25 o 
   3   4   6       35.83       43.57      5.46 o 
   4   4   6        0.37        4.86      2.81 o 
   5   4   6        9.46        5.84      3.53 o 
  -9   5   6        9.70        4.84      4.11 o 
  -8   5   6      230.97      250.88     13.81 o 
  -7   5   6       47.58       44.90      7.12 o 
  -6   5   6       82.51       75.64      9.03 o 
  -5   5   6       91.76       83.66      7.38 o 
  -4   5   6       46.88       43.36      6.49 o 
  -3   5   6        5.04        2.99      2.34 o 
  -2   5   6        3.43        2.93      1.81 o 
  -1   5   6       66.79       68.59      7.02 o 
   0   5   6       25.16       25.30      5.40 o 
   1   5   6        3.45        5.62      2.61 o 
   2   5   6        0.20        0.10      2.73 o 
   3   5   6        9.83       10.99      5.92 o 
   4   5   6        0.04        2.39      3.16 o 
  -9   6   6       29.26       29.78      6.75 o 
  -8   6   6        3.25        5.84      3.70 o 
  -7   6   6       76.02       91.44     10.42 o 
  -6   6   6       13.85        7.40      3.65 o 
  -5   6   6       26.71       30.67      5.30 o 
  -4   6   6      186.11      185.51      8.75 o 
  -3   6   6       23.77       32.58      4.69 o 
  -2   6   6      156.35      163.52      5.95 o 
  -1   6   6      132.00      140.44      5.57 o 
   0   6   6      252.74      272.15     11.96 o 
   1   6   6        0.63        1.34      3.72 o 
   2   6   6        3.19        3.00      3.01 o 
   3   6   6        7.27       12.16      8.72 o 
  -8   7   6       30.29       30.59      7.12 o 
  -7   7   6       45.76       58.08      9.14 o 
  -6   7   6       12.37       25.87      6.31 o 
  -5   7   6        4.41        1.71      3.07 o 
  -4   7   6      222.86      230.62      9.70 o 
  -3   7   6        3.66        8.04      3.27 o 
  -2   7   6      185.38      216.84      8.30 o 
  -1   7   6       39.27       48.72      4.32 o 
   0   7   6        0.79        2.49      2.60 o 
   1   7   6        0.00        1.62      2.68 o 
  -7   8   6       12.22       11.47      4.90 o 
  -6   8   6       17.27       15.97      5.80 o 
  -5   8   6       48.88       67.95      9.82 o 
  -4   8   6       14.23        5.46      4.33 o 
  -3   8   6       12.96       17.24      5.51 o 
  -2   8   6        1.34        6.97      4.03 o 
  -1   8   6        0.36       11.82      3.18 o 
   0 -10   7        2.99        3.17      4.40 o 
   1 -10   7        3.30        7.67      3.15 o 
   2 -10   7       84.46       97.31      7.68 o 
   3 -10   7       79.41       87.95      7.38 o 
   4 -10   7       10.87       16.34      4.58 o 
   5 -10   7        3.33        3.29      2.83 o 
   6 -10   7       26.84       33.70      5.14 o 
   7 -10   7       34.90       33.95      5.44 o 
  -2  -9   7        0.00        1.38      4.11 o 
  -1  -9   7        0.92        6.40      4.62 o 
   0  -9   7       10.52        8.48      4.49 o 
   1  -9   7        2.28        5.21      2.63 o 
   2  -9   7        0.09       -0.46      2.65 o 
   3  -9   7       78.18       83.99      6.74 o 
   4  -9   7       36.82       41.46      5.04 o 
   5  -9   7       15.00       17.24      4.68 o 
   6  -9   7       12.98       14.44      7.38 o 
   7  -9   7       16.32       22.39      4.59 o 
   8  -9   7       26.24       26.24      4.67 o 
  -3  -8   7        0.16        1.09      3.90 o 
  -2  -8   7       86.60       79.36      9.42 o 
  -1  -8   7        5.35        4.72      5.27 o 
   0  -8   7        0.05        2.54      2.24 o 
   1  -8   7       12.00        6.63      2.74 o 
   2  -8   7       36.72       32.90      4.32 o 
   3  -8   7       26.26       31.48      4.17 o 
   4  -8   7       27.32       29.32      6.37 o 
   5  -8   7       41.51       35.23      4.67 o 
   6  -8   7       52.05       62.00      6.21 o 
   7  -8   7       37.61       31.29      4.74 o 
   8  -8   7        0.62        3.29      2.76 o 
  -4  -7   7        4.55        6.23      3.86 o 
  -3  -7   7        4.66        4.12      2.60 o 
  -2  -7   7       10.97       10.10      4.20 o 
  -1  -7   7       74.26       77.40      8.16 o 
   0  -7   7       30.15       38.49      4.27 o 
   1  -7   7      238.20      234.17      8.14 o 
   2  -7   7     1083.79     1043.44     18.45 o 
   3  -7   7        0.43        0.37      3.32 o 
   4  -7   7      157.20      159.10      7.16 o 
   5  -7   7        1.85        3.25      2.04 o 
   6  -7   7       42.45       40.43      4.98 o 
   7  -7   7        4.88        0.76      2.51 o 
   8  -7   7       10.71        5.10      3.06 o 
   9  -7   7        0.12       -0.81      3.29 o 
  -5  -6   7        5.23        6.87      4.56 o 
  -4  -6   7        6.89        0.59      3.06 o 
  -3  -6   7       48.66       55.55      7.28 o 
  -2  -6   7       92.71       88.69      4.20 o 
  -1  -6   7       14.06       17.15      2.90 o 
   0  -6   7        2.03        4.39      2.21 o 
   1  -6   7      324.12      322.83      9.11 o 
   2  -6   7      252.59      268.41      8.50 o 
   3  -6   7       18.85       18.78      3.17 o 
   4  -6   7       30.66       31.28      3.97 o 
   5  -6   7      729.11      714.14     15.20 o 
   6  -6   7      160.81      128.67      6.57 o 
   7  -6   7       15.86       16.49      3.38 o 
   8  -6   7        0.09        2.97      3.29 o 
   9  -6   7       54.85       71.11      9.11 o 
  -6  -5   7        0.04       -0.73      3.51 o 
  -5  -5   7        6.35        1.07      3.36 o 
  -4  -5   7      154.65      183.11     11.95 o 
  -3  -5   7      165.26      155.63      8.19 o 
  -2  -5   7      349.30      354.56      7.43 o 
  -1  -5   7        3.04        3.48      1.85 o 
   0  -5   7       88.13       96.67      6.69 o 
   1  -5   7      222.22      215.16     12.55 o 
   2  -5   7      114.67      109.00      4.42 o 
   3  -5   7        4.96        5.10      1.62 o 
   4  -5   7        3.87        1.68      2.48 o 
   5  -5   7       19.96       18.12      3.18 o 
   6  -5   7      358.70      322.02      9.91 o 
   7  -5   7       26.30       24.79      5.46 o 
   8  -5   7       11.34        7.76      4.12 o 
  -7  -4   7      211.33      202.28     14.88 o 
  -6  -4   7       27.56       28.99      7.14 o 
  -5  -4   7       10.74        6.71      3.81 o 
  -4  -4   7      129.43      131.39      5.86 o 
  -3  -4   7       73.19       74.52      4.56 o 
  -2  -4   7       13.68       14.01      2.09 o 
  -1  -4   7       45.08       47.54      4.28 o 
   0  -4   7       10.49       14.94      2.37 o 
   1  -4   7      270.06      278.18      7.42 o 
   2  -4   7        0.00       -0.99      1.60 o 
   3  -4   7        0.48        0.82      1.28 o 
   4  -4   7      175.31      174.10      5.26 o 
   5  -4   7       83.13       81.91      8.25 o 
   6  -4   7        3.41        1.96      1.87 o 
   7  -4   7       36.34       46.92      4.79 o 
   8  -4   7      147.12      143.85     10.62 o 
   9  -4   7       48.81       62.35     10.42 o 
  -7  -3   7      129.61      121.87     14.14 o 
  -6  -3   7       30.09       35.40      7.32 o 
  -5  -3   7       84.04       79.83      6.03 o 
  -4  -3   7      316.47      297.52      8.59 o 
  -3  -3   7       23.31       22.96      2.98 o 
  -2  -3   7        1.98        3.57      2.23 o 
  -1  -3   7        0.60        0.51      1.16 o 
   0  -3   7        8.14        7.88      1.71 o 
   1  -3   7       53.36       63.42      3.44 o 
   2  -3   7       33.05       28.31      2.61 o 
   3  -3   7       11.34       10.73      2.99 o 
   4  -3   7       44.35       46.76      4.32 o 
   5  -3   7       46.58       43.46      6.24 o 
   6  -3   7       58.54       50.22     10.05 o 
   7  -3   7        5.10        7.86      2.88 o 
   8  -3   7        3.03        2.68      2.34 o 
   9  -3   7       23.33       16.77      6.13 o 
  -8  -2   7       63.57       73.19     11.54 o 
  -7  -2   7        0.07       -1.05      3.03 o 
  -6  -2   7        0.68       -2.44      2.30 o 
  -5  -2   7        2.50        1.12      1.42 o 
  -4  -2   7       36.92       40.62      7.17 o 
  -3  -2   7       15.74       19.03      3.16 o 
  -2  -2   7       20.35       22.00      3.99 o 
  -1  -2   7       84.04       86.93      5.99 o 
   0  -2   7       16.98       23.30      4.11 o 
   1  -2   7       97.05      106.71      4.28 o 
   2  -2   7       63.26       59.27      4.30 o 
   3  -2   7       10.03       11.57      2.44 o 
   4  -2   7        5.74        1.93      1.99 o 
   5  -2   7       53.68       48.56      5.14 o 
   6  -2   7        1.73        1.03      1.68 o 
   7  -2   7        5.46        8.20      2.96 o 
   8  -2   7        6.90        2.96      2.76 o 
  -8  -1   7       77.51       86.13     11.71 o 
  -7  -1   7        0.09       -1.68      2.97 o 
  -6  -1   7        1.63       -0.12      1.49 o 
  -5  -1   7        0.05        2.43      1.54 o 
  -4  -1   7       41.99       38.39      3.81 o 
  -3  -1   7      183.63      158.80      7.94 o 
  -2  -1   7      175.25      180.91      8.42 o 
  -1  -1   7      194.45      217.23      9.22 o 
   0  -1   7       38.72       43.81      5.22 o 
   1  -1   7        1.57        0.77      1.83 o 
   2  -1   7       11.72        8.65      1.85 o 
   3  -1   7      669.78      671.94     10.86 o 
   4  -1   7      137.30      131.53      5.07 o 
   5  -1   7        2.27        4.65      2.07 o 
   6  -1   7      324.00      299.95     10.74 o 
   7  -1   7       21.26       15.08      3.74 o 
   8  -1   7       16.35       16.43      5.50 o 
  -9   0   7      161.67      139.49     12.51 o 
  -8   0   7       38.58       35.89      7.68 o 
  -7   0   7      124.37      104.61      6.01 o 
  -6   0   7       96.92       78.71      5.70 o 
  -5   0   7      228.99      229.40      8.01 o 
  -4   0   7       24.71       34.50      4.96 o 
  -3   0   7        0.65        4.28      2.30 o 
  -2   0   7       57.51       55.45      5.94 o 
  -1   0   7     1026.66     1042.61     22.93 o 
   0   0   7       70.87       72.13      7.03 o 
   1   0   7       49.40       50.63      3.39 o 
   2   0   7        1.44        0.42      2.08 o 
   3   0   7       33.20       30.59      3.05 o 
   4   0   7        7.39        5.20      2.03 o 
   5   0   7        2.86        2.55      3.02 o 
   6   0   7       26.80       20.99      3.85 o 
   7   0   7        5.80        8.24      3.24 o 
  -9   1   7        4.82        7.01      4.84 o 
  -8   1   7       76.49       77.39      6.67 o 
  -7   1   7       21.56       19.07      3.54 o 
  -6   1   7      178.00      164.87     14.32 o 
  -5   1   7      217.65      217.28     10.36 o 
  -4   1   7       50.80       54.62      6.64 o 
  -3   1   7       25.94       30.79      4.81 o 
  -2   1   7       28.41       22.65      3.83 o 
  -1   1   7       82.49       86.65      5.91 o 
   0   1   7       38.20       44.08      6.16 o 
   1   1   7       11.56       11.50      2.08 o 
   2   1   7        3.00        6.90      3.22 o 
   3   1   7        1.33        0.44      1.43 o 
   4   1   7       51.12       50.35     13.62 o 
   5   1   7        3.01        7.12      2.78 o 
   6   1   7       15.87       14.30      3.71 o 
   7   1   7       31.68       33.22      8.03 o 
  -9   2   7        0.24        1.48      2.52 o 
  -8   2   7      157.92      154.55      7.75 o 
  -7   2   7       59.40       52.50      6.98 o 
  -6   2   7       15.62       22.33      4.71 o 
  -5   2   7       84.92       97.57      7.23 o 
  -4   2   7      112.86      116.29      7.76 o 
  -3   2   7       86.40       75.80      5.88 o 
  -2   2   7        1.44        2.98      1.87 o 
  -1   2   7      136.76      152.56      6.96 o 
   0   2   7        0.17       -0.47      1.52 o 
   1   2   7       89.67       80.65      4.15 o 
   2   2   7        1.48        3.33      1.59 o 
   3   2   7       37.09       18.37      3.67 o 
   4   2   7      265.64      228.15     15.08 o 
   5   2   7      105.33      102.29      7.37 o 
   6   2   7       16.69       10.69      3.44 o 
  -9   3   7       74.76       86.41     10.24 o 
  -8   3   7        0.04       -2.78      2.10 o 
  -7   3   7       29.82       24.75      5.31 o 
  -6   3   7       44.72       41.35      6.49 o 
  -5   3   7       56.54       59.27      7.43 o 
  -4   3   7       17.89       14.98      3.83 o 
  -3   3   7       91.83       97.24      7.10 o 
  -2   3   7       39.92       40.48      4.78 o 
  -1   3   7      263.56      272.60      9.29 o 
   0   3   7        3.31        3.34      1.86 o 
   1   3   7       23.81       25.16      2.79 o 
   2   3   7      193.11      191.52      7.82 o 
   3   3   7        8.27        3.17      2.78 o 
   4   3   7       90.23       66.76      7.04 o 
   5   3   7        2.69       -1.28      2.51 o 
  -9   4   7       78.97       93.88     10.86 o 
  -8   4   7        5.27        5.09      3.48 o 
  -7   4   7        4.14        4.11      2.97 o 
  -6   4   7        0.12        2.59      2.85 o 
  -5   4   7       51.10       60.24      7.67 o 
  -4   4   7        2.17        3.53      2.09 o 
  -3   4   7       35.48       37.51      4.82 o 
  -2   4   7      113.59      113.25      6.52 o 
  -1   4   7      291.51      295.57     10.61 o 
   0   4   7       29.78       25.21      5.19 o 
   1   4   7       27.35       21.53      2.83 o 
   2   4   7       62.10       70.32      6.39 o 
   3   4   7       39.46       40.51      5.30 o 
   4   4   7       39.33       33.86      7.19 o 
   5   4   7       37.82       38.12     14.60 o 
  -8   5   7       40.86       48.92      8.16 o 
  -7   5   7       81.29       80.91     10.01 o 
  -6   5   7       17.06       20.93      5.32 o 
  -5   5   7      204.82      207.83     12.10 o 
  -4   5   7       44.79       40.68      7.06 o 
  -3   5   7      212.19      222.59      9.38 o 
  -2   5   7       77.19       73.74      8.23 o 
  -1   5   7      154.09      157.89      7.51 o 
   0   5   7       72.29       80.96      4.79 o 
   1   5   7        1.86        5.30      3.14 o 
   2   5   7       10.99       14.89      3.76 o 
   3   5   7       72.51       78.50      7.22 o 
  -8   6   7        3.15        2.57      3.39 o 
  -7   6   7        0.00        1.69      3.10 o 
  -6   6   7       37.25       32.89      6.90 o 
  -5   6   7      115.58      112.97      7.79 o 
  -4   6   7       60.37       66.17      6.85 o 
  -3   6   7      171.32      176.83     10.25 o 
  -2   6   7      110.76      123.08      7.13 o 
  -1   6   7        2.02        1.35      2.56 o 
   0   6   7       24.43       27.30      4.47 o 
   1   6   7        0.57        4.66      2.98 o 
   2   6   7        6.52        4.40      3.18 o 
  -7   7   7        1.44        1.61      3.88 o 
  -6   7   7       22.89       18.79      5.73 o 
  -5   7   7        3.41        8.01      3.67 o 
  -4   7   7        8.50       12.20      5.11 o 
  -3   7   7       10.43       15.37      6.49 o 
  -2   7   7       17.28       22.79      3.89 o 
  -1   7   7       10.41       20.88      5.65 o 
   0   7   7      130.99      155.19     10.21 o 
  -5   8   7       24.01       20.67      6.17 o 
  -4   8   7        4.21        4.79      4.08 o 
  -3   8   7       13.37       10.68      4.78 o 
  -2   8   7       22.88       33.21      7.05 o 
   1 -10   8       51.58       70.24      6.56 o 
   2 -10   8       43.54       52.28      6.00 o 
   3 -10   8        0.01        2.66      2.47 o 
   4 -10   8       35.59       34.62      6.15 o 
   5 -10   8       33.56       39.84      5.53 o 
   6 -10   8       20.84       23.91      4.75 o 
  -1  -9   8        0.57        4.32      3.84 o 
   0  -9   8       33.29       32.69      4.78 o 
   1  -9   8        1.24        2.54      2.41 o 
   2  -9   8       25.70       28.13      8.02 o 
   3  -9   8       86.15       87.30      8.52 o 
   4  -9   8        4.63        8.34      4.19 o 
   5  -9   8       28.07       28.38      4.53 o 
   6  -9   8       15.08       20.31      5.02 o 
   7  -9   8        3.44        4.47      3.05 o 
  -2  -8   8        4.50        7.65      4.30 o 
  -1  -8   8        7.78        6.71      2.80 o 
   0  -8   8        4.37        1.20      2.15 o 
   1  -8   8       79.48       81.60      6.49 o 
   2  -8   8      121.04      113.65      6.46 o 
   3  -8   8       77.34       82.43      8.55 o 
   4  -8   8       49.83       61.03      5.94 o 
   5  -8   8        4.68        4.00      2.54 o 
   6  -8   8       11.81       14.29      3.67 o 
   7  -8   8        3.66        3.21      3.57 o 
   8  -8   8        0.25        0.82      2.44 o 
  -4  -7   8        2.14        5.18      4.34 o 
  -2  -7   8      136.48      147.99     13.41 o 
  -1  -7   8       63.33       68.24      6.25 o 
   0  -7   8       30.41       28.42      3.76 o 
   1  -7   8        7.10        8.76      2.62 o 
   2  -7   8      280.55      284.64      9.21 o 
   3  -7   8        6.33        4.82      2.48 o 
   4  -7   8        6.77        6.21      2.42 o 
   5  -7   8       22.05       19.55     10.82 o 
   6  -7   8        9.10        9.89      4.96 o 
   7  -7   8        0.63       -0.38      4.40 o 
   8  -7   8       20.51       22.81      6.12 o 
  -5  -6   8       17.81       15.01      5.59 o 
  -4  -6   8       36.62       33.50      6.83 o 
  -3  -6   8       12.98       11.22      4.26 o 
  -2  -6   8       30.61       30.23      3.14 o 
  -1  -6   8       82.57       83.23      4.87 o 
   0  -6   8      125.14      121.32      5.62 o 
   1  -6   8      273.43      271.36      8.38 o 
   2  -6   8      111.53      113.27      5.78 o 
   3  -6   8        5.69        7.02      2.30 o 
   4  -6   8       16.85       15.44      3.08 o 
   5  -6   8       14.28       20.31      3.59 o 
   6  -6   8      297.54      266.72      9.52 o 
   7  -6   8        2.90        3.18      3.52 o 
   8  -6   8        1.81        4.79      4.06 o 
  -6  -5   8       32.44       33.53      7.98 o 
  -5  -5   8        8.06        1.81      3.86 o 
  -4  -5   8        0.27       -1.12      2.75 o 
  -3  -5   8       31.24       31.78      8.96 o 
  -2  -5   8       21.22       15.09      2.79 o 
  -1  -5   8      296.39      312.13      8.39 o 
   0  -5   8       36.78       29.76      3.44 o 
   1  -5   8        1.42        1.45      1.73 o 
   2  -5   8      102.82      108.82      6.07 o 
   3  -5   8      194.09      181.53      5.56 o 
   4  -5   8       57.91       52.66      4.89 o 
   5  -5   8       71.20       73.91      5.23 o 
   6  -5   8       14.07        7.41      3.89 o 
   7  -5   8        2.01        6.78      3.95 o 
   8  -5   8        7.95        9.27      4.30 o 
  -6  -4   8       72.97       66.25     10.08 o 
  -5  -4   8       82.08       92.41     11.15 o 
  -4  -4   8       27.85       24.07      3.46 o 
  -3  -4   8       17.52       18.34      3.07 o 
  -2  -4   8       90.75       75.34      6.22 o 
  -1  -4   8       35.22       41.92      5.81 o 
   0  -4   8        7.04        7.88      1.96 o 
   1  -4   8        0.17        0.03      1.21 o 
   2  -4   8       20.62       20.52      5.28 o 
   3  -4   8       18.32       21.63      3.00 o 
   4  -4   8       94.60       95.27      8.23 o 
   5  -4   8      198.56      189.17      7.32 o 
   6  -4   8       12.51       14.83      3.01 o 
   7  -4   8        0.38        1.54      1.83 o 
   8  -4   8       45.32       44.29      8.40 o 
  -7  -3   8       61.20       74.79     11.08 o 
  -6  -3   8       54.23       43.44      8.34 o 
  -5  -3   8      131.00      114.13      5.94 o 
  -4  -3   8        1.33        1.44      1.60 o 
  -3  -3   8        8.34       13.38      3.34 o 
  -2  -3   8      374.53      362.00     13.26 o 
  -1  -3   8        2.40       -1.04      1.75 o 
   0  -3   8      172.90      183.88      5.72 o 
   1  -3   8        4.91        3.87      1.43 o 
   2  -3   8       51.88       48.79      3.52 o 
   3  -3   8        6.19        2.74      4.17 o 
   4  -3   8        6.32        3.39      2.12 o 
   5  -3   8        4.29        2.63      1.92 o 
   6  -3   8       60.78       61.41      4.56 o 
   7  -3   8       16.04       13.62      5.36 o 
   8  -3   8        5.00        4.54      2.78 o 
  -8  -2   8       83.18      101.60     13.61 o 
  -7  -2   8        5.23        6.93      4.78 o 
  -6  -2   8       38.75       37.82      8.82 o 
  -5  -2   8       30.06       26.75      5.89 o 
  -4  -2   8       51.37       41.05      4.40 o 
  -3  -2   8      216.21      229.22     10.30 o 
  -2  -2   8       12.86       14.91      3.61 o 
  -1  -2   8      111.91      125.43      7.68 o 
   0  -2   8      174.18      190.77      9.04 o 
   1  -2   8       20.06       18.82      3.15 o 
   2  -2   8       11.49        9.28      5.54 o 
   3  -2   8      579.04      585.30     12.96 o 
   4  -2   8      123.12      108.29      4.87 o 
   5  -2   8       34.89       31.86      3.39 o 
   6  -2   8        0.33        1.14      2.12 o 
   7  -2   8        7.02        6.53      5.21 o 
   8  -2   8        0.25        3.75      3.27 o 
  -8  -1   8        1.05       -1.69      3.65 o 
  -7  -1   8        2.23       -0.60      3.18 o 
  -6  -1   8        3.99        5.18      2.16 o 
  -5  -1   8      125.29      120.94      7.25 o 
  -4  -1   8       24.30       21.65      4.17 o 
  -3  -1   8        0.07        1.49      1.61 o 
  -2  -1   8      288.44      279.21     11.41 o 
  -1  -1   8      425.08      399.80     13.47 o 
   0  -1   8        0.00       15.73      6.50 o 
   1  -1   8        1.07        8.27      2.86 o 
   2  -1   8       16.30       16.69      2.47 o 
   3  -1   8      907.88      906.10     19.74 o 
   4  -1   8      573.79      563.03     10.47 o 
   5  -1   8       18.72       18.27      2.69 o 
   6  -1   8      338.29      333.30     18.69 o 
   7  -1   8       25.31       28.85      4.74 o 
  -8   0   8        1.41       -3.21      3.24 o 
  -7   0   8       79.87       69.23      6.24 o 
  -6   0   8        9.76        7.12      2.41 o 
  -5   0   8       32.38       33.13      5.41 o 
  -4   0   8      115.10       94.18      7.02 o 
  -3   0   8      283.72      278.24     11.48 o 
  -2   0   8      564.40      569.68     16.89 o 
  -1   0   8      294.77      297.80     11.51 o 
   0   0   8       81.40       77.44      5.24 o 
   1   0   8        1.99        0.52      1.49 o 
   2   0   8       28.60       28.83      3.92 o 
   3   0   8        6.70        6.12      1.94 o 
   4   0   8      241.50      249.58      6.99 o 
   5   0   8       12.33       11.87      3.45 o 
   6   0   8        0.21        4.71      2.85 o 
   7   0   8      163.61      178.58     13.50 o 
  -8   1   8       10.41       14.05      3.34 o 
  -7   1   8      492.89      454.74     17.22 o 
  -6   1   8       40.54       45.08      6.65 o 
  -5   1   8       21.03       25.30      4.93 o 
  -4   1   8        0.53        0.30      1.87 o 
  -3   1   8       96.73      104.44      7.28 o 
  -2   1   8       37.36       25.86      4.25 o 
  -1   1   8       11.37        7.38      3.08 o 
   0   1   8       30.96       30.81      4.08 o 
   1   1   8        0.47       -0.29      1.73 o 
   2   1   8       35.26       36.47      3.36 o 
   3   1   8       10.10        8.80      2.15 o 
   4   1   8       75.30       79.78      6.78 o 
   5   1   8       26.41       31.34      4.84 o 
   6   1   8        6.69        2.30      3.56 o 
  -8   2   8        2.70        8.54      3.71 o 
  -7   2   8       26.18       23.21      5.26 o 
  -6   2   8      120.94      112.20      8.62 o 
  -5   2   8      182.44      194.66     10.80 o 
  -4   2   8       54.38       57.50      7.18 o 
  -3   2   8      354.89      353.72     13.83 o 
  -2   2   8       97.85      112.05      7.75 o 
  -1   2   8        1.68       -1.83      1.49 o 
   0   2   8        2.09        5.20      2.35 o 
   1   2   8      150.67      142.01      5.16 o 
   2   2   8       12.62       13.35      3.72 o 
   3   2   8       22.41       20.17      6.02 o 
   4   2   8       24.23       22.54      4.20 o 
   5   2   8        0.17       -0.26      2.20 o 
   6   2   8        2.15        1.51      3.21 o 
  -8   3   8       39.87       35.84      6.59 o 
  -7   3   8       22.05       12.89      4.40 o 
  -6   3   8      149.62      134.75      9.63 o 
  -5   3   8        1.26        8.23      3.72 o 
  -4   3   8       11.45       13.80      3.58 o 
  -3   3   8       11.08        7.17      2.75 o 
  -2   3   8        1.86        1.51      3.05 o 
  -1   3   8       17.46       18.59      3.72 o 
   0   3   8        0.00        1.81      2.17 o 
   1   3   8        3.67        3.09      2.10 o 
   2   3   8        0.78        2.68      2.77 o 
   3   3   8       11.81       10.62      3.42 o 
   4   3   8       92.41       71.65      7.36 o 
   5   3   8       17.21       27.29      4.99 o 
  -8   4   8       46.94       37.66      7.24 o 
  -7   4   8      103.69       83.70     10.01 o 
  -6   4   8        0.06       -2.21      2.03 o 
  -5   4   8       29.74       26.74      5.47 o 
  -4   4   8        6.35       12.16      4.14 o 
  -3   4   8        7.84        6.08      2.96 o 
  -2   4   8       99.14       97.33      6.52 o 
  -1   4   8       77.50       83.89     12.79 o 
   0   4   8       17.07       15.24      3.34 o 
   1   4   8       55.53       59.06      5.71 o 
   2   4   8       15.87       17.23      3.87 o 
   3   4   8       27.06       27.84      4.73 o 
   4   4   8       12.38       20.95      4.58 o 
  -8   5   8       13.38       15.19      5.21 o 
  -7   5   8       46.84       52.47      8.55 o 
  -6   5   8       35.39       30.34      6.43 o 
  -5   5   8        8.38        2.36      3.36 o 
  -4   5   8       81.57       91.94      9.34 o 
  -3   5   8       78.31       86.68      7.60 o 
  -2   5   8        6.46        6.00      2.85 o 
  -1   5   8       63.63       79.05      6.65 o 
   0   5   8       74.59       90.00      6.39 o 
   1   5   8        9.85       11.09      3.59 o 
   2   5   8       17.18       15.46      3.84 o 
   3   5   8       17.85       15.99      4.28 o 
  -7   6   8        6.30        4.60      3.95 o 
  -6   6   8        2.32        3.79      3.70 o 
  -5   6   8        2.41       -1.92      4.42 o 
  -4   6   8       11.82        8.71      3.47 o 
  -3   6   8      245.94      298.32     23.81 o 
  -2   6   8        1.34        2.41      2.77 o 
  -1   6   8       86.22      116.55     10.45 o 
   0   6   8       43.65       50.94      8.75 o 
   1   6   8       58.52       63.71      6.63 o 
  -5   7   8        6.20        6.61      4.86 o 
  -4   7   8        0.00        2.54      6.80 o 
  -3   7   8        6.50       11.66      3.55 o 
  -2   7   8       30.64       33.09     10.96 o 
  -1   7   8        1.48        4.12      4.16 o 
   2 -10   9        0.84        2.34      2.62 o 
   3 -10   9        1.87        3.66      4.81 o 
   4 -10   9       32.46       31.79      8.66 o 
   5 -10   9       21.47       31.64      5.05 o 
  -1  -9   9        7.19       12.78      4.89 o 
   0  -9   9        6.38        9.03      2.96 o 
   1  -9   9       58.85       59.32      6.07 o 
   2  -9   9       22.03       32.45      4.71 o 
   3  -9   9        2.90        3.31      5.47 o 
   4  -9   9        6.43        7.66      3.12 o 
   5  -9   9        0.32        3.31      2.72 o 
   6  -9   9        1.45        4.91      3.05 o 
  -1  -8   9        0.06        3.18      2.52 o 
   0  -8   9       21.02       24.13      3.81 o 
   1  -8   9        4.96        6.62      2.64 o 
   2  -8   9       68.87       71.18      6.33 o 
   3  -8   9        4.73        1.75      2.27 o 
   4  -8   9        0.91        1.05      2.12 o 
   5  -8   9       45.97       50.58     17.41 o 
   6  -8   9        6.07        8.06      3.00 o 
   7  -8   9        2.65        3.99      2.76 o 
  -2  -7   9        3.60        6.41      3.32 o 
  -1  -7   9       37.89       54.55      7.41 o 
   0  -7   9      279.61      279.04      9.19 o 
   1  -7   9        0.02       -0.91      1.74 o 
   2  -7   9       14.19       15.41      3.28 o 
   3  -7   9        4.43        6.40      2.58 o 
   4  -7   9        8.24       10.48      3.18 o 
   5  -7   9      136.65      139.39      7.46 o 
   6  -7   9       13.28       15.63      3.77 o 
   7  -7   9        1.70        8.13      3.12 o 
   8  -7   9        7.71       10.16      5.34 o 
  -4  -6   9       25.47       26.97      7.21 o 
  -3  -6   9      171.35      183.00     10.88 o 
  -2  -6   9      104.76      106.24      8.09 o 
  -1  -6   9      192.59      194.76     10.82 o 
   0  -6   9      565.79      596.80     12.89 o 
   1  -6   9       21.42       17.30      2.95 o 
   2  -6   9        2.32        1.33      3.22 o 
   3  -6   9      130.95      148.81      6.99 o 
   4  -6   9       23.38       16.73      3.39 o 
   5  -6   9        9.44       10.88      4.75 o 
   6  -6   9       53.56       62.34      6.06 o 
   7  -6   9        7.74       11.71      4.71 o 
   8  -6   9       20.41       15.37      5.30 o 
  -5  -5   9        0.53        0.57      3.61 o 
  -4  -5   9       40.64       32.03      6.83 o 
  -3  -5   9       26.82       22.43      4.40 o 
  -2  -5   9       21.67       16.86      4.25 o 
  -1  -5   9       83.97       84.81      8.86 o 
   0  -5   9       82.31       94.90      4.90 o 
   1  -5   9       44.46       45.97      4.27 o 
   2  -5   9       44.44       37.78      3.47 o 
   3  -5   9        0.42        1.11      1.49 o 
   4  -5   9      508.94      501.05     12.40 o 
   5  -5   9       16.07       16.96      3.41 o 
   6  -5   9       20.40       22.12      5.79 o 
   7  -5   9       50.91       63.91      8.83 o 
   8  -5   9       58.51       74.49      9.49 o 
  -6  -4   9       92.45       82.84     11.73 o 
  -5  -4   9       15.67        7.01      4.61 o 
  -4  -4   9        9.10        7.35      2.38 o 
  -3  -4   9        4.34        6.85      2.93 o 
  -2  -4   9        3.01        6.04      2.78 o 
  -1  -4   9        0.02        3.45      2.47 o 
   0  -4   9       36.51       31.62      5.56 o 
   1  -4   9        8.24       11.66      2.86 o 
   2  -4   9      104.96      109.01      4.57 o 
   3  -4   9       19.31       20.08      2.54 o 
   4  -4   9        2.95        5.05      2.09 o 
   5  -4   9       91.97       84.00      5.71 o 
   6  -4   9       26.75       23.01      3.61 o 
   7  -4   9        7.20       12.49      2.89 o 
   8  -4   9       48.60       67.74     10.75 o 
  -7  -3   9       83.14       89.33     12.25 o 
  -6  -3   9       58.66       57.78      9.69 o 
  -5  -3   9        8.06        9.73      2.82 o 
  -4  -3   9       38.85       39.02      5.84 o 
  -3  -3   9        8.55       13.68      3.73 o 
  -2  -3   9        0.30       -1.83      1.80 o 
  -1  -3   9       70.56       80.00      6.81 o 
   0  -3   9      137.84      157.84      9.31 o 
   1  -3   9        0.23        0.02      1.20 o 
   2  -3   9       82.38       79.29      6.14 o 
   3  -3   9        0.79        0.97      1.83 o 
   4  -3   9       17.18       21.13      3.47 o 
   5  -3   9      129.47      147.94      6.82 o 
   6  -3   9       22.24       21.11      2.99 o 
   7  -3   9       33.74       31.73      4.92 o 
  -7  -2   9       39.16       33.83      8.07 o 
  -6  -2   9        0.05       -2.01      1.82 o 
  -5  -2   9       92.36      102.99      7.50 o 
  -4  -2   9        0.28        0.90      1.87 o 
  -3  -2   9       42.42       53.66      6.77 o 
  -2  -2   9       79.60       74.22      7.75 o 
  -1  -2   9        0.15       -1.18      1.84 o 
   0  -2   9       68.43       59.03      6.73 o 
   1  -2   9       27.65       26.86      4.20 o 
   2  -2   9      175.93      173.10     12.08 o 
   3  -2   9       68.53       73.25      4.67 o 
   4  -2   9      650.82      663.18     17.76 o 
   5  -2   9        2.79        2.83      1.70 o 
   6  -2   9      117.24      114.27      7.44 o 
   7  -2   9       11.24        8.25      3.60 o 
  -7  -1   9       15.76       15.87      3.47 o 
  -6  -1   9        0.54        2.08      2.36 o 
  -5  -1   9      101.43       95.13      7.37 o 
  -4  -1   9        1.07        1.85      2.10 o 
  -3  -1   9      202.80      214.60     10.50 o 
  -2  -1   9        0.00        1.23      1.92 o 
  -1  -1   9      133.82      122.89      7.70 o 
   0  -1   9       85.10       81.37      5.52 o 
   1  -1   9      283.88      295.65     18.21 o 
   2  -1   9       26.28       23.82      2.98 o 
   3  -1   9       47.24       56.15      4.26 o 
   4  -1   9       81.24       79.27      4.56 o 
   5  -1   9       27.77       26.62      7.37 o 
   6  -1   9        6.08        7.90      3.11 o 
   7  -1   9       35.93       36.65      6.04 o 
  -8   0   9       94.90       95.35     12.78 o 
  -7   0   9       38.38       25.49      5.36 o 
  -6   0   9       27.24       21.97      4.90 o 
  -5   0   9       93.32       87.77      7.40 o 
  -4   0   9        0.53        3.80      2.42 o 
  -3   0   9      107.16       83.02      6.76 o 
  -2   0   9      148.79      146.49      8.69 o 
  -1   0   9      131.41      119.67      7.67 o 
   0   0   9       56.42       61.40      5.73 o 
   1   0   9      192.21      183.14      7.72 o 
   2   0   9       34.46       35.56      3.47 o 
   3   0   9       47.57       49.00      4.04 o 
   4   0   9       10.05        8.24      2.35 o 
   5   0   9       16.48       22.84      4.71 o 
   6   0   9       98.90      101.79      7.59 o 
  -8   1   9       68.08       54.52      7.74 o 
  -7   1   9       19.06       14.51      4.50 o 
  -6   1   9      270.15      249.26     12.87 o 
  -5   1   9       20.26       12.21      4.15 o 
  -4   1   9       16.26       19.67      4.68 o 
  -3   1   9      118.59      115.96      8.22 o 
  -2   1   9        5.24        4.65      2.06 o 
  -1   1   9      267.21      272.67      9.77 o 
   0   1   9       33.89       37.46      4.67 o 
   1   1   9       26.99       20.88      3.64 o 
   2   1   9        1.92        2.92      1.82 o 
   3   1   9       13.08       12.58      2.46 o 
   4   1   9       23.14       21.59      4.14 o 
   5   1   9       35.20       36.22      5.31 o 
   6   1   9        2.07        2.83      2.81 o 
  -8   2   9       30.16       23.12      5.53 o 
  -7   2   9        7.35        1.89      2.93 o 
  -6   2   9      191.55      183.37     11.28 o 
  -5   2   9        0.14        1.60      2.45 o 
  -4   2   9        0.85        1.66      2.36 o 
  -3   2   9       32.07       30.43      5.45 o 
  -2   2   9       15.68       22.26      4.83 o 
  -1   2   9       35.09       27.64      7.04 o 
   0   2   9       16.81       11.13      3.18 o 
   1   2   9       90.88       99.64      6.39 o 
   2   2   9      109.55      106.55      4.91 o 
   3   2   9       43.05       41.75      5.35 o 
   4   2   9       25.51       29.75      8.18 o 
   5   2   9        2.02        1.16      2.86 o 
  -8   3   9        0.26        1.61      3.15 o 
  -7   3   9        0.71        1.16      2.49 o 
  -6   3   9        0.06       -0.35      2.35 o 
  -5   3   9       14.42       14.90      4.78 o 
  -4   3   9        3.01        4.93      3.27 o 
  -3   3   9        9.55       11.25      4.53 o 
  -2   3   9       17.66       19.57      4.72 o 
  -1   3   9      215.81      216.95      9.15 o 
   0   3   9        0.15        0.94      4.24 o 
   1   3   9       23.99       19.42      3.64 o 
   2   3   9      186.73      165.20      8.03 o 
   3   3   9       10.42        5.82      3.20 o 
   4   3   9        1.18        1.76      2.88 o 
  -7   4   9       53.18       51.94      8.41 o 
  -6   4   9       58.18       59.62      8.70 o 
  -5   4   9       36.49       39.54      7.08 o 
  -4   4   9       28.85       22.78      4.84 o 
  -3   4   9       30.14       31.70      5.10 o 
  -2   4   9        0.21        0.57      2.20 o 
  -1   4   9       21.79       21.73      4.15 o 
   0   4   9       17.45       17.33      3.63 o 
   1   4   9       14.55       14.61      5.70 o 
   2   4   9       41.04       41.32      5.79 o 
   3   4   9       19.20       26.52      4.93 o 
  -7   5   9        5.94        7.50      4.52 o 
  -6   5   9        0.03        3.70      3.50 o 
  -5   5   9       41.91       43.52      7.44 o 
  -4   5   9        0.65       -1.35      7.28 o 
  -3   5   9        0.30       -3.82      2.65 o 
  -2   5   9        1.14        0.69      2.43 o 
  -1   5   9       21.88       23.26      7.25 o 
   0   5   9       20.43       26.35      4.28 o 
   1   5   9        0.00        1.44      4.21 o 
  -5   6   9      176.13      185.19     10.37 o 
  -4   6   9        0.20       -1.83      2.53 o 
  -3   6   9       17.88       24.64      5.35 o 
  -2   6   9        4.21        6.94      3.74 o 
  -1   6   9       10.80        6.99      4.59 o 
   0  -9  10        7.48        8.56      2.96 o 
   1  -9  10       26.62       25.19      4.24 o 
   2  -9  10        0.33        6.80      2.78 o 
   3  -9  10        1.18        1.84      2.48 o 
   4  -9  10       20.93       27.78      4.61 o 
   5  -9  10       12.82       17.02      4.13 o 
  -1  -8  10       40.33       60.76      8.56 o 
   0  -8  10       10.15        7.31      4.54 o 
   1  -8  10      154.34      164.25     12.11 o 
   2  -8  10       16.47       22.45      3.94 o 
   3  -8  10       51.40       65.29      6.28 o 
   4  -8  10        2.34        8.79      2.97 o 
   5  -8  10       47.27       53.97      6.07 o 
   6  -8  10        0.30        2.85      2.79 o 
  -2  -7  10      115.20      123.08      9.16 o 
  -1  -7  10        2.10        5.21      3.45 o 
   0  -7  10      107.34      109.63      9.03 o 
   1  -7  10       16.76       18.30      3.91 o 
   2  -7  10      118.72      117.98      6.41 o 
   3  -7  10       13.93       12.65      3.62 o 
   4  -7  10       91.80       96.01      6.82 o 
   5  -7  10       91.01      110.40      7.89 o 
   6  -7  10        0.87        3.55      2.76 o 
   7  -7  10       12.04       21.47      6.45 o 
  -3  -6  10       39.50       49.60      7.27 o 
  -2  -6  10       63.97       77.76      8.79 o 
  -1  -6  10       30.87       33.48      6.09 o 
   0  -6  10        1.60        6.16      3.35 o 
   1  -6  10        1.73        0.66      2.85 o 
   2  -6  10        7.78        8.51      2.69 o 
   3  -6  10        0.61        1.79      2.65 o 
   4  -6  10      208.64      193.23      8.62 o 
   5  -6  10        3.52        0.26      2.21 o 
   6  -6  10       33.83       41.44      7.82 o 
   7  -6  10        7.83       17.01      5.70 o 
  -5  -5  10       33.97       34.26      8.27 o 
  -4  -5  10        0.01        1.69      2.88 o 
  -3  -5  10       72.55       79.29      8.56 o 
  -2  -5  10        7.35        6.22      3.43 o 
  -1  -5  10       19.83       14.14      4.52 o 
   0  -5  10      227.65      239.82     12.35 o 
   1  -5  10       10.98        3.76      3.92 o 
   2  -5  10      114.18      114.26      5.12 o 
   3  -5  10        2.49        1.11      2.39 o 
   4  -5  10        1.28        1.59      2.15 o 
   5  -5  10       16.71       13.35      4.82 o 
   6  -5  10       66.42       78.49      9.64 o 
   7  -5  10        2.91        8.89      4.47 o 
  -4  -4  10       73.06       83.33      9.04 o 
  -3  -4  10        0.99        2.53      2.62 o 
  -2  -4  10       24.01       28.32      5.50 o 
  -1  -4  10       43.13       48.60      6.87 o 
   0  -4  10      124.86      125.13      8.74 o 
   1  -4  10        0.32        1.25      2.28 o 
   2  -4  10       61.54       57.03      4.19 o 
   3  -4  10       10.19        7.21      2.66 o 
   4  -4  10       80.22       72.09      9.99 o 
   5  -4  10        1.21        4.23      2.81 o 
   6  -4  10        7.45        8.93      4.28 o 
   7  -4  10       60.06       70.07      6.79 o 
  -6  -3  10        1.79       -4.75      3.85 o 
  -5  -3  10       16.65        5.73      2.99 o 
  -4  -3  10       32.67       22.10      4.92 o 
  -3  -3  10        5.53       12.61      3.86 o 
  -2  -3  10        7.25        2.32      2.18 o 
  -1  -3  10        6.44        8.41      3.48 o 
   0  -3  10        0.42       -1.73      2.01 o 
   1  -3  10        0.00       -0.37      4.76 o 
   2  -3  10      131.14      131.88      6.97 o 
   3  -3  10       46.11       44.83      4.91 o 
   4  -3  10        1.16        2.09      2.82 o 
   5  -3  10        0.78        5.43      1.96 o 
   6  -3  10       15.29       15.99      3.68 o 
   7  -3  10        0.59        3.31      2.62 o 
  -6  -2  10       22.46       26.97      5.35 o 
  -5  -2  10      195.10      201.11     11.14 o 
  -4  -2  10       38.99       30.55      5.60 o 
  -3  -2  10       58.05       50.74      6.94 o 
  -2  -2  10      227.65      209.22     10.95 o 
  -1  -2  10       20.88       17.75      4.39 o 
   0  -2  10       61.31       69.31      5.34 o 
   1  -2  10       25.10       23.01      4.09 o 
   2  -2  10       35.47       38.63      5.78 o 
   3  -2  10       14.78       12.34      2.57 o 
   4  -2  10        1.00        2.32      1.99 o 
   5  -2  10        0.07        3.18      1.95 o 
   6  -2  10       75.57       81.67     13.76 o 
  -7  -1  10       20.91       20.34      5.23 o 
  -6  -1  10       34.10       28.49      5.63 o 
  -5  -1  10       70.09       76.53      8.79 o 
  -4  -1  10        0.05       -3.00      2.15 o 
  -3  -1  10        0.35        1.69      2.10 o 
  -2  -1  10      166.73      162.92      9.79 o 
  -1  -1  10       16.09       15.71      3.80 o 
   0  -1  10       24.39       24.02      4.09 o 
   1  -1  10      225.73      240.61      9.24 o 
   2  -1  10      584.95      585.34     14.23 o 
   3  -1  10       22.40       19.72      2.98 o 
   4  -1  10        0.52        1.70      2.14 o 
   5  -1  10       15.78        9.28      4.38 o 
   6  -1  10      122.93      128.16     13.33 o 
  -7   0  10        2.14        1.48      2.86 o 
  -6   0  10       44.52       32.01      6.01 o 
  -5   0  10       10.45        8.71      3.85 o 
  -4   0  10       18.83       16.07      4.65 o 
  -3   0  10        9.20       11.79      3.86 o 
  -2   0  10       17.20       14.12      3.64 o 
  -1   0  10      441.89      443.42     16.12 o 
   0   0  10       13.59       10.94      3.14 o 
   1   0  10       15.90       17.01      8.84 o 
   2   0  10       26.05       28.15      4.25 o 
   3   0  10       22.74       22.47      3.71 o 
   4   0  10       24.68       19.39      3.92 o 
   5   0  10       80.47       81.09      7.42 o 
  -7   1  10       27.04       33.19      6.26 o 
  -6   1  10        3.24        2.93      3.00 o 
  -5   1  10       19.37       27.07      5.52 o 
  -4   1  10       47.15       42.16      6.74 o 
  -3   1  10       66.59       64.64      7.74 o 
  -2   1  10        0.48        0.07      2.23 o 
  -1   1  10        2.70        3.97      2.58 o 
   0   1  10        0.82       -0.04      2.90 o 
   1   1  10       79.25       77.77      6.46 o 
   2   1  10       12.19        8.03      2.64 o 
   3   1  10       15.30        7.75      2.37 o 
   4   1  10        0.01       -0.78      2.36 o 
   5   1  10        3.87        4.81      3.00 o 
  -7   2  10       57.20       43.40      7.56 o 
  -6   2  10        2.20       -0.48      2.89 o 
  -5   2  10       29.20       39.34      7.01 o 
  -4   2  10      118.27      116.12      9.14 o 
  -3   2  10        7.78        2.95      2.90 o 
  -2   2  10       28.60       35.18      5.34 o 
  -1   2  10        1.97        4.24      2.99 o 
   0   2  10        3.64       -0.74      2.48 o 
   1   2  10       33.85       39.20      4.92 o 
   2   2  10       19.63       14.45      3.61 o 
   3   2  10        3.36        2.81      4.11 o 
   4   2  10      108.99      102.85      9.78 o 
  -7   3  10        4.83       -2.45      2.49 o 
  -6   3  10      104.81      113.41     12.10 o 
  -5   3  10       17.86       18.55      5.24 o 
  -4   3  10       43.61       50.43      7.66 o 
  -3   3  10        4.90        1.87      2.56 o 
  -2   3  10        0.84        0.39      2.55 o 
  -1   3  10       27.86       18.81      4.03 o 
   0   3  10        4.31        7.89      3.08 o 
   1   3  10       51.69       42.19      5.22 o 
   2   3  10       20.07       18.88      6.24 o 
   3   3  10       48.52       64.71     10.16 o 
  -6   4  10        0.21       -2.78      2.19 o 
  -5   4  10        5.21        5.93      3.98 o 
  -4   4  10       23.20       16.45      6.89 o 
  -3   4  10        4.26        1.40      4.09 o 
  -2   4  10       19.50       26.21      8.72 o 
  -1   4  10        0.35        3.73      2.70 o 
   0   4  10        0.10       -1.13      2.33 o 
   1   4  10        2.21        9.26      5.25 o 
  -5   5  10       64.55       65.88      7.94 o 
  -4   5  10        0.52        0.92      3.28 o 
  -3   5  10       97.93      109.17      9.10 o 
  -2   5  10        1.01        3.00      2.93 o 
  -1   5  10       45.46       47.28      7.32 o 
   0   5  10       34.76       52.17      9.27 o 
   0  -8  11       13.24       10.00      5.06 o 
   1  -8  11       25.01       26.88      6.37 o 
   2  -8  11      137.46      159.82      7.96 o 
   3  -8  11        2.24        5.12      2.56 o 
   4  -8  11        0.02        1.90      2.53 o 
   5  -8  11       11.52        6.44      3.15 o 
  -2  -7  11       74.45       82.94      9.88 o 
  -1  -7  11        0.00        3.37      3.28 o 
   0  -7  11        8.32        2.55      3.79 o 
   1  -7  11       45.25       43.84      7.45 o 
   2  -7  11       13.44       15.43      4.50 o 
   3  -7  11       56.31       54.62      5.75 o 
   4  -7  11        6.06        3.16      2.42 o 
   5  -7  11       25.40       37.65      5.28 o 
   6  -7  11       25.22       25.55      6.56 o 
  -3  -6  11       15.37        6.17      3.95 o 
  -2  -6  11      110.28      125.10      9.73 o 
  -1  -6  11       59.51       52.51      7.76 o 
   0  -6  11       79.60       99.71     10.64 o 
   1  -6  11       19.61       25.55      5.89 o 
   2  -6  11      117.02      120.56      9.73 o 
   3  -6  11       14.43        8.72      2.91 o 
   4  -6  11        0.04       -1.48      2.06 o 
   5  -6  11      106.01      145.39     11.35 o 
   6  -6  11       16.92       14.25      5.44 o 
  -4  -5  11       21.16       28.61      6.17 o 
  -3  -5  11       14.91       11.01      3.92 o 
  -2  -5  11       93.97       86.08      9.72 o 
  -1  -5  11       20.48       21.00      5.12 o 
   0  -5  11       35.16       41.19      6.84 o 
   1  -5  11        4.45        4.35      2.96 o 
   2  -5  11      393.37      391.43     12.09 o 
   3  -5  11       35.95       37.50      4.64 o 
   4  -5  11       10.20        9.75      4.38 o 
   5  -5  11       11.24       20.90      5.75 o 
   6  -5  11        1.13       -1.31      3.12 o 
  -5  -4  11       67.69       84.48      9.48 o 
  -4  -4  11        0.00        2.68      2.73 o 
  -3  -4  11       24.07       15.12      4.46 o 
  -2  -4  11        7.12        8.17      3.68 o 
  -1  -4  11        1.49        2.18      2.91 o 
   0  -4  11        1.46        1.22      2.63 o 
   1  -4  11        7.84        4.58      2.94 o 
   2  -4  11        1.02        3.05      2.60 o 
   3  -4  11        5.22        5.44      6.04 o 
   4  -4  11        0.15        3.67      2.13 o 
   5  -4  11        6.83       11.39      3.29 o 
   6  -4  11       27.52       31.44     11.05 o 
  -5  -3  11        6.58        6.15      3.62 o 
  -4  -3  11        1.28        0.54      2.68 o 
  -3  -3  11        2.26       -0.39      2.35 o 
  -2  -3  11      134.83      118.82      8.95 o 
  -1  -3  11       39.62       40.00      6.45 o 
   0  -3  11        9.60        5.64      7.81 o 
   1  -3  11        7.34        7.27      3.27 o 
   2  -3  11       94.56      104.61      6.72 o 
   3  -3  11       79.67       84.08     12.55 o 
   4  -3  11        0.01        1.56      2.00 o 
   5  -3  11       90.90       99.39      5.81 o 
   6  -3  11        1.56        7.99      2.45 o 
  -6  -2  11        0.20        0.47      2.94 o 
  -5  -2  11        0.00       -1.89      2.80 o 
  -4  -2  11        9.24        4.74      3.30 o 
  -3  -2  11       14.78       12.26      4.18 o 
  -2  -2  11        3.37        6.06      3.58 o 
  -1  -2  11       33.68       31.35      5.85 o 
   0  -2  11       48.88       42.55      6.51 o 
   1  -2  11       18.29       15.60      3.61 o 
   2  -2  11      132.52      157.23      7.85 o 
   3  -2  11       62.10       60.49     11.18 o 
   4  -2  11       53.94       56.28      4.67 o 
   5  -2  11       22.58       22.48      3.40 o 
   6  -2  11        3.18        4.67      3.02 o 
  -6  -1  11        3.30       -0.19      2.68 o 
  -5  -1  11        4.52        4.38      3.19 o 
  -4  -1  11        4.38        5.76      3.59 o 
  -3  -1  11        0.37       -1.86      1.76 o 
  -2  -1  11      504.54      497.70     18.17 o 
  -1  -1  11      104.82      112.05      7.41 o 
   0  -1  11       44.31       46.02      5.68 o 
   1  -1  11        1.36        1.33      5.53 o 
   2  -1  11       98.87      108.11      9.12 o 
   3  -1  11        1.70        3.32      2.61 o 
   4  -1  11       43.26       36.69      3.95 o 
   5  -1  11       63.89       59.03      6.50 o 
  -6   0  11        1.62        6.37      3.69 o 
  -5   0  11        6.94        9.54      4.01 o 
  -4   0  11       31.00       23.66      5.23 o 
  -3   0  11      195.50      196.18     11.51 o 
  -2   0  11        1.47        2.01      2.73 o 
  -1   0  11        7.20        5.60      4.10 o 
   0   0  11       16.10       14.14      4.34 o 
   1   0  11       46.16       52.22      5.72 o 
   2   0  11      109.40      116.69      6.89 o 
   3   0  11        6.45        6.20      4.44 o 
   4   0  11       87.29      103.58      7.57 o 
  -6   1  11        8.49        1.60      3.14 o 
  -5   1  11       18.09       27.14      5.90 o 
  -4   1  11       15.13       10.47      4.03 o 
  -3   1  11       24.28       15.97      4.75 o 
  -2   1  11        0.92        2.38      2.60 o 
  -1   1  11        0.11       -1.10      2.16 o 
   0   1  11       31.56       29.37      7.24 o 
   1   1  11       45.89       50.50      6.73 o 
   2   1  11        0.51        2.86      3.19 o 
   3   1  11       99.30      122.22     11.41 o 
   4   1  11        7.14        7.78      4.04 o 
  -6   2  11       22.60       21.37      5.67 o 
  -5   2  11       44.36       34.83      6.72 o 
  -4   2  11        9.91        3.01      3.15 o 
  -3   2  11        3.34       -2.04      6.84 o 
  -2   2  11        2.26        3.88      3.34 o 
  -1   2  11       16.64       19.18      4.10 o 
   0   2  11       23.98       26.60      6.52 o 
   1   2  11       40.90       48.87      5.77 o 
   2   2  11        0.81        4.28      5.27 o 
   3   2  11       13.62       13.04      5.76 o 
  -5   3  11        4.24        1.07      3.03 o 
  -4   3  11       30.59       39.59      6.59 o 
  -3   3  11       18.19       13.79      4.28 o 
  -2   3  11        1.11        6.30      3.33 o 
  -1   3  11        4.98        5.78      3.12 o 
   0   3  11       49.71       40.59      5.88 o 
   1   3  11        3.78        5.43      2.92 o 
  -4   4  11       13.86       13.73      4.53 o 
  -3   4  11      137.97      169.32      9.92 o 
  -2   4  11        2.66        5.06      3.20 o 
  -1   4  11      101.22      110.76      8.95 o 
   0   4  11       20.51       23.86      4.66 o 
  -1  -7  12       33.91       36.76      7.11 o 
   0  -7  12       30.85       26.73      6.57 o 
   1  -7  12        6.75       13.19      4.56 o 
   2  -7  12        0.37       -1.50      2.57 o 
   3  -7  12        2.62       -2.77      3.06 o 
   4  -7  12        8.30        6.31      2.84 o 
  -2  -6  12      132.91      121.58     10.12 o 
  -1  -6  12       34.94       35.84      6.95 o 
   0  -6  12        1.04        3.49      3.32 o 
   1  -6  12       19.42       11.76      4.83 o 
   2  -6  12        4.26       -0.82      3.33 o 
   3  -6  12       15.92       26.09      6.30 o 
   4  -6  12        8.83       15.92      5.33 o 
   5  -6  12       60.78       47.51      8.12 o 
  -3  -5  12       59.13       62.52      8.83 o 
  -2  -5  12      149.09      163.52     11.13 o 
  -1  -5  12        9.79       17.05      5.23 o 
   0  -5  12       35.19       45.81      7.45 o 
   1  -5  12        9.13       11.48      3.77 o 
   2  -5  12       14.29       15.21      4.86 o 
   3  -5  12       58.61       52.15      8.55 o 
   4  -5  12      104.62      119.54     10.61 o 
   5  -5  12        2.03        6.66      4.17 o 
  -4  -4  12        6.44        7.84      3.76 o 
  -3  -4  12        0.18       -0.19      3.11 o 
  -2  -4  12        0.31        4.36      3.26 o 
  -1  -4  12        0.00        0.42      2.90 o 
   0  -4  12       60.91       59.89      6.80 o 
   1  -4  12        7.60        6.25      4.60 o 
   2  -4  12      156.26      188.11      8.86 o 
   3  -4  12       40.27       46.36      5.40 o 
   4  -4  12       35.72       45.29      6.71 o 
   5  -4  12       68.34       87.43      7.49 o 
  -4  -3  12        0.00       -1.75      2.40 o 
  -3  -3  12        1.52        2.05      3.15 o 
  -2  -3  12        1.28       -2.95      1.85 o 
  -1  -3  12        1.59        0.19      2.74 o 
   0  -3  12        0.10        1.46      3.05 o 
   1  -3  12        0.10        1.22      2.71 o 
   2  -3  12        9.51       13.91      6.77 o 
   3  -3  12       40.72       44.78     14.53 o 
   4  -3  12       78.68       81.73      7.62 o 
   5  -3  12        0.01        5.59      3.63 o 
  -5  -2  12       10.89        5.94      3.93 o 
  -4  -2  12        0.02        1.68      2.80 o 
  -3  -2  12        5.79        3.15      3.08 o 
  -2  -2  12      105.39       97.66      8.57 o 
  -1  -2  12       21.97       16.82     10.51 o 
   0  -2  12       64.11       71.59      7.17 o 
   1  -2  12        8.39       10.24      4.79 o 
   2  -2  12       84.27      103.01      8.01 o 
   3  -2  12       69.37       65.74     11.18 o 
   4  -2  12        4.82        8.03      2.87 o 
  -5  -1  12       76.90       76.03      9.63 o 
  -4  -1  12      106.03      101.36      8.94 o 
  -3  -1  12        0.43        1.00      2.86 o 
  -2  -1  12        2.63        2.04      2.76 o 
  -1  -1  12       22.61       15.31      4.00 o 
   0  -1  12      237.64      254.33     11.48 o 
   1  -1  12        5.93       10.33      5.25 o 
   2  -1  12       23.27       18.83      3.91 o 
   3  -1  12        0.52        1.93      2.32 o 
   4  -1  12      195.12      210.62     12.35 o 
  -5   0  12       10.83        4.46      3.87 o 
  -4   0  12        8.73        5.10      3.27 o 
  -3   0  12      197.29      186.33     11.86 o 
  -2   0  12       29.51       24.24      4.87 o 
  -1   0  12       74.48       86.03      7.84 o 
   0   0  12       31.56       28.64      4.89 o 
   1   0  12        0.57        2.45      3.15 o 
   2   0  12        0.82        1.84      2.41 o 
   3   0  12       67.48       82.35      9.14 o 
  -5   1  12       19.39       23.27      5.89 o 
  -4   1  12        5.73        4.86      3.56 o 
  -3   1  12       83.60       76.33      9.58 o 
  -2   1  12       30.37       24.73      5.20 o 
  -1   1  12        0.27        0.66      2.54 o 
   0   1  12        0.33        1.14      2.47 o 
   1   1  12       11.12        9.43      3.25 o 
   2   1  12        4.11        4.58      2.81 o 
  -4   2  12        2.45        0.54      3.04 o 
  -3   2  12        2.00        0.13      4.14 o 
  -2   2  12        6.59        4.46      3.43 o 
  -1   2  12        1.86        5.18      3.31 o 
   0   2  12        1.85        3.05      2.93 o 
   1   2  12       79.18       90.98      7.89 o 
  -3   3  12        6.60        1.66      5.36 o 
  -2   3  12       28.61       34.48      5.77 o 
  -1   3  12       51.67       68.17      7.41 o 
   0  -6  13       23.08       29.59      6.62 o 
   1  -6  13       11.25       29.93      6.77 o 
   2  -6  13        0.91        6.36      4.63 o 
  -1  -5  13       18.34       21.12      5.82 o 
   0  -5  13      115.31      115.08      8.28 o 
   1  -5  13       33.16       46.40      7.83 o 
   2  -5  13        3.77        4.52      3.76 o 
   3  -5  13        0.11        1.66      3.84 o 
  -2  -4  13       16.00       10.43      4.24 o 
  -1  -4  13        8.32        8.25      3.82 o 
   0  -4  13        2.78        2.21      3.34 o 
   1  -4  13        4.82        9.03      3.74 o 
   2  -4  13       28.22       32.44     13.88 o 
   3  -4  13       11.49       19.74      3.91 o 
  -3  -3  13       16.65       22.95      5.63 o 
  -2  -3  13        1.21        0.32      2.73 o 
  -1  -3  13        4.96        1.58      6.68 o 
   0  -3  13        4.59       -1.02      4.24 o 
   1  -3  13        3.09        0.53      2.83 o 
   2  -3  13       40.34       45.36      5.67 o 
   3  -3  13        5.37       10.59      4.34 o 
  -3  -2  13       24.59       24.50      5.57 o 
  -2  -2  13        0.29       -3.23      2.11 o 
  -1  -2  13       31.28       19.34      4.71 o 
   0  -2  13       13.26        7.34      3.44 o 
   1  -2  13       14.60       21.59      4.76 o 
   2  -2  13        0.60        0.70      2.27 o 
   3  -2  13        2.22        4.41      2.70 o 
  -3  -1  13       71.47       63.94      8.85 o 
  -2  -1  13       21.72       14.61      8.75 o 
  -1  -1  13        0.71        3.30      5.59 o 
   0  -1  13      122.41      135.27      8.65 o 
   1  -1  13       54.26       62.40      6.70 o 
   2  -1  13        0.37        5.34      4.20 o 
  -3   0  13       11.32       12.94      4.67 o 
  -2   0  13      218.36      205.93     10.63 o 
  -1   0  13        0.28       -1.88      2.80 o 
   0   0  13        9.20        7.43      3.48 o 
   1   0  13       15.71       26.94     11.22 o 
  -2   1  13        2.17        1.47      3.62 o 
  -1   1  13        6.26        8.48      3.75 o 
                                                 
